# Supplementary material for: Elaboration, structural study and validation of a new NASICON-type structure, Na0.72(Cr0.48,Al1.52)(Mo2.77,Al0.23)O12
Source: Acta Crystallogr E Crystallogr Commun. 2018 Feb 28;74(Pt 3):406–9. doi: 10.1107/S2056989018003031 (PMC5947813; doi:10.1107/S2056989018003031)
Supplement: Supplementary file 1 [file e-74-00406-sup1.cif]

##############################################################################
#                                                                            #
# This CIF contains the data in a paper accepted for publication in          #
# Acta Crystallographica Section E. It conforms to the requirements of       #
# Notes for Authors for Acta Crystallographica Section E, and has been       #
# peer reviewed under the auspices of the IUCr Commission on Journals.       #
#                                                                            #
# Full details of the Crystallographic Information File format               #
# are given in the paper "The Crystallographic Information File (CIF):       #
# a New Standard Archive File for Crystallography" by S. R. Hall, F. H.      #
# Allen and I. D. Brown [Acta Cryst. (1991), A47, 655-685].                  #
#                                                                            #
# The current version of the core CIF dictionary is obtainable from          #
# ftp://ftp.iucr.org/pub/cif_core.dic.                                       #
#                                                                            #
# Software is freely available for graphical display of the structure(s)     #
# in this CIF. For information consult the CIF software page                 #
# http://www.iucr.org/resources/cif/software.                                #
#                                                                            #
# This file may be used for bona fide research purposes within the           #
# scientific community so long as proper attribution is given to the journal # 
# article from which it was obtained.                                        #
#                                                                            #
##############################################################################
data_I
_audit_creation_method     'SHELXL-2014/7'
_journal_date_recd_electronic     2018-02-02
_journal_date_accepted     2018-02-21
_journal_name_full     'Acta Crystallographica, Section E'
_journal_year     2018
_journal_volume     74
_journal_issue      3
_journal_page_first     406
_journal_page_last     409
_journal_paper_category     GI
_journal_paper_doi     10.1107/S2056989018003031
_journal_coeditor_code     VN2134
_publ_contact_author_name     'Mohamed Faouzi Zid'
_publ_contact_author_address
;
University of Tunis El Manar, Faculty of Sciences of Tunis,
Laboratory of Materials, Crystal Chemistry and Applied Thermodynamics,
2092 ElManar II, Tunis,
Tunisia
;
_publ_contact_author_email     medfaouzi.zid57@gmail.com
_publ_contact_author_fax     '216 71 88 34 24'
_publ_contact_author_phone     '216 71 87 26 00'
_publ_section_title
;
Elaboration, structural study and validation of a new NASICON-type structure,
Na~0.72~(Cr~0.48~,Al~1.52~)(Mo~2.77~,Al~0.23~)O~12~
;
_publ_section_title_footnote     .
loop_
    _publ_author_name
    _publ_author_footnote
    _publ_author_address
    'Manel Sonni' .
;
University of Tunis El Manar, Faculty of Sciences of Tunis,
Laboratory of Materials, Crystal Chemistry and Applied Thermodynamics,
2092 ElManar II, Tunis,
Tunisia
;
    'Imen Jendoubi' .
;
University of Tunis El Manar, Faculty of Sciences of Tunis,
Laboratory of Materials, Crystal Chemistry and Applied Thermodynamics,
2092 ElManar II, Tunis,
Tunisia
;
    'Mohamed Faouzi Zid' .
;
University of Tunis El Manar, Faculty of Sciences of Tunis,
Laboratory of Materials, Crystal Chemistry and Applied Thermodynamics,
2092 ElManar II, Tunis,
Tunisia
;
_publ_section_synopsis
;
A new NASICON-type phase, Na~0.72~(Cr~0.48~,Al~1.52~)(Mo~2.77~,Al~0.23~)O~12~,
was synthesized by solid-state reaction. The structural unit consists of one
octahedron <i>M</i>1O~6~ (<i>M</i>1 = Cr1/Al2) and one tetrahedron
<i>M</i>2O~4~ (<i>M</i>2 = Mo1/Al1) sharing corners. The charge compensation
is provided by Na^+^ cations.
;
_chemical_name_systematic
;
Sodium chromium/aluminium molybdenum/aluminium dodecaoxide
;
_chemical_name_common     ?
_chemical_formula_moiety     Al1.762Cr0.476Mo2.763O12,0.72(Na)
_chemical_formula_sum     'Al1.762 Cr0.476 Mo2.763 Na0.72 O12'
_chemical_formula_iupac     'Na0.72 (Cr0.48, Al1.52) (Mo2.77, Al0.23) O12'
_chemical_formula_weight     546.34
_chemical_melting_point     ?
_shelx_space_group_comment
;
The symmetry employed for this shelxl refinement is uniquely defined
by the following loop, which should always be used as a source of
symmetry information in preference to the above space-group names.
They are only intended as comments.
;
_space_group_crystal_system     trigonal
_space_group_name_H-M_alt     'R -3 c'
_space_group_name_Hall     '-R 3 2"c'
loop_
    _space_group_symop_operation_xyz
    'x, y, z'
    '-y, x-y, z'
    'y, x, -z+1/2'
    '-x+y, -x, z'
    '-x, -x+y, -z+1/2'
    'x-y, -y, -z+1/2'
    'x+2/3, y+1/3, z+1/3'
    '-y+2/3, x-y+1/3, z+1/3'
    'y+2/3, x+1/3, -z+5/6'
    '-x+y+2/3, -x+1/3, z+1/3'
    '-x+2/3, -x+y+1/3, -z+5/6'
    'x-y+2/3, -y+1/3, -z+5/6'
    'x+1/3, y+2/3, z+2/3'
    '-y+1/3, x-y+2/3, z+2/3'
    'y+1/3, x+2/3, -z+7/6'
    '-x+y+1/3, -x+2/3, z+2/3'
    '-x+1/3, -x+y+2/3, -z+7/6'
    'x-y+1/3, -y+2/3, -z+7/6'
    '-x, -y, -z'
    'y, -x+y, -z'
    '-y, -x, z-1/2'
    'x-y, x, -z'
    'x, x-y, z-1/2'
    '-x+y, y, z-1/2'
    '-x+2/3, -y+1/3, -z+1/3'
    'y+2/3, -x+y+1/3, -z+1/3'
    '-y+2/3, -x+1/3, z-1/6'
    'x-y+2/3, x+1/3, -z+1/3'
    'x+2/3, x-y+1/3, z-1/6'
    '-x+y+2/3, y+1/3, z-1/6'
    '-x+1/3, -y+2/3, -z+2/3'
    'y+1/3, -x+y+2/3, -z+2/3'
    '-y+1/3, -x+2/3, z+1/6'
    'x-y+1/3, x+2/3, -z+2/3'
    'x+1/3, x-y+2/3, z+1/6'
    '-x+y+1/3, y+2/3, z+1/6'
_cell_length_a     9.217(2)
_cell_length_b     9.217(2)
_cell_length_c     22.646(2)
_cell_angle_alpha     90
_cell_angle_beta     90
_cell_angle_gamma     120
_cell_volume     1666.1(7)
_cell_formula_units_Z     6
_cell_measurement_reflns_used     25
_cell_measurement_theta_min     12.06
_cell_measurement_theta_max     14.8
_cell_measurement_temperature     298(2)
_exptl_crystal_description     prism
_exptl_crystal_colour     red
_exptl_crystal_size_max     0.24
_exptl_crystal_size_mid     0.21
_exptl_crystal_size_min     0.18
_exptl_crystal_density_diffrn     3.267
_exptl_crystal_density_meas     ?
_exptl_crystal_density_method     'not measured'
_exptl_crystal_F_000     1526
_exptl_absorpt_coefficient_mu     3.743
_exptl_absorpt_correction_type     psi-scan
_exptl_absorpt_process_details
;
(North <i>et al.</i>, 1968)
;
_shelx_estimated_absorpt_T_min     ?
_shelx_estimated_absorpt_T_max     ?
_exptl_absorpt_correction_T_min     0.4906
_exptl_absorpt_correction_T_max     0.5988
_exptl_special_details     ?
_diffrn_ambient_temperature     298(2)
_diffrn_radiation_type     MoK\a
_diffrn_radiation_wavelength     0.71073
_diffrn_measurement_device_type     'Enraf--Nonius CAD-4'
_diffrn_measurement_method     \w/2\q
_diffrn_detector_area_resol_mean     ?
_diffrn_reflns_number     2878
_diffrn_reflns_av_R_equivalents     0.0258
_diffrn_reflns_theta_min     3.122
_diffrn_reflns_theta_max     26.932
_diffrn_reflns_theta_full     25.242
_diffrn_measured_fraction_theta_max     1.000
_diffrn_measured_fraction_theta_full     1.000
_diffrn_reflns_limit_h_min     -11
_diffrn_reflns_limit_h_max     11
_diffrn_reflns_limit_k_min     -2
_diffrn_reflns_limit_k_max     11
_diffrn_reflns_limit_l_min     -28
_diffrn_reflns_limit_l_max     28
_diffrn_standards_number     2
_diffrn_standards_interval_count     120
_diffrn_standards_decay_%     0.8
loop_
    _diffrn_standard_refln_index_h
    _diffrn_standard_refln_index_k
    _diffrn_standard_refln_index_l
    1 -2 15
    -1 -1 15
_refine_special_details
;
 Refinement of F^2^ against ALL reflections.  The weighted R-factor wR and
 goodness of fit S are based on F^2^, conventional R-factors R are based
 on F, with F set to zero for negative F^2^. The threshold expression of
 F^2^ > 2sigma(F^2^) is used only for calculating R-factors(gt) etc. and is
 not relevant to the choice of reflections for refinement.  R-factors based
 on F^2^ are statistically about twice as large as those based on F, and R-
 factors based on ALL data will be even larger.
;
_reflns_number_total     414
_reflns_number_gt     401
_reflns_threshold_expression     'I > 2\s(I)'
_refine_ls_structure_factor_coef     Fsqd
_refine_ls_matrix_type     full
_refine_ls_R_factor_all     0.0135
_refine_ls_R_factor_gt     0.0127
_refine_ls_wR_factor_gt     0.0236
_refine_ls_wR_factor_ref     0.0239
_refine_ls_goodness_of_fit_ref     1.254
_refine_ls_restrained_S_all     1.250
_refine_ls_number_reflns     414
_refine_ls_number_parameters     35
_refine_ls_number_restraints     2
_refine_ls_hydrogen_treatment     undef
_refine_ls_weighting_scheme     calc
_refine_ls_weighting_details
                           'w=1/[\s^2^(Fo^2^)+4.1215P] where P=(Fo^2^+2Fc^2^)/3'
_atom_sites_solution_hydrogens     .
_atom_sites_solution_primary     ?
_atom_sites_solution_secondary     ?
_refine_ls_shift/su_max     0.001
_refine_ls_shift/su_mean     0.000
_refine_diff_density_max     0.233
_refine_diff_density_min     -0.425
_refine_ls_extinction_method
;
SHELXL2014 (Sheldrick, 2015)
;
_refine_ls_extinction_coef     0.00046(6)
_refine_ls_extinction_expression
                                  'Fc^*^=kFc[1+0.001xFc^2^\l^3^/sin(2\q)]^-1/4^'
loop_
    _atom_type_symbol
    _atom_type_description
    _atom_type_scat_dispersion_real
    _atom_type_scat_dispersion_imag
    _atom_type_scat_source
    'O' 'O' 0.0106 0.0060
                         'International Tables Vol C Tables 4.2.6.8 and 6.1.1.4'
    'Cr' 'Cr' 0.3209 0.6236
                         'International Tables Vol C Tables 4.2.6.8 and 6.1.1.4'
    'Mo' 'Mo' -1.6832 0.6857
                         'International Tables Vol C Tables 4.2.6.8 and 6.1.1.4'
    'Na' 'Na' 0.0362 0.0249
                         'International Tables Vol C Tables 4.2.6.8 and 6.1.1.4'
    'Al' 'Al' 0.0645 0.0514
                         'International Tables Vol C Tables 4.2.6.8 and 6.1.1.4'
_computing_data_collection
;
CAD-4 EXPRESS (Duisenberg, 1992; Mac\'i\<cek & Yordanov, 1992)
;
_computing_cell_refinement
;
CAD-4 EXPRESS (Duisenberg, 1992; Mac\'i\<cek & Yordanov, 1992)
;
_computing_data_reduction
;
XCAD4 (Harms & Wocadlo, 1995)
;
_computing_structure_solution
;
SHELXS97 (Sheldrick, 2008)
;
_computing_structure_refinement
;
SHELXL2014 (Sheldrick, 2015)
;
_computing_molecular_graphics
;
DIAMOND (Brandenburg, 2006)
;
_computing_publication_material
;
WinGX (Farrugia, 2012) and publCIF (Westrip, 2010)
;
loop_
    _atom_site_type_symbol
    _atom_site_label
    _atom_site_fract_x
    _atom_site_fract_y
    _atom_site_fract_z
    _atom_site_U_iso_or_equiv
    _atom_site_adp_type
    _atom_site_calc_flag
    _atom_site_occupancy
    _atom_site_disorder_assembly
    _atom_site_disorder_group
    Mo Mo1 0.28488(2) 0.0000 0.7500 0.01214(9) Uani d 0.921(6) . .
    Al Al1 0.28488(2) 0.0000 0.7500 0.01214(9) Uani d 0.080(10) . .
    Cr Cr1 0.0000 0.0000 0.63854(3) 0.0109(2) Uani d 0.238(11) . .
    Al Al2 0.0000 0.0000 0.63854(3) 0.0109(2) Uani d 0.761(19) . .
    Na Na1 0.0000 0.0000 0.5000 0.0259(9) Uani d 0.724(8) . .
    O O1 0.48491(19) 0.17851(19) 0.74736(7) 0.0326(4) Uani d 1 . .
    O O2 0.1686(2) -0.0152(2) 0.68761(6) 0.0376(5) Uani d 1 . .
loop_
    _atom_site_aniso_label
    _atom_site_aniso_U_11
    _atom_site_aniso_U_22
    _atom_site_aniso_U_33
    _atom_site_aniso_U_12
    _atom_site_aniso_U_13
    _atom_site_aniso_U_23
    Mo1 0.01265(11) 0.01229(13) 0.01137(12) 0.00614(6) 0.00085(4) 0.00169(8)
    Al1 0.01265(11) 0.01229(13) 0.01137(12) 0.00614(6) 0.00085(4) 0.00169(8)
    Cr1 0.0117(3) 0.0117(3) 0.0092(3) 0.00587(14) 0.000 0.000
    Al2 0.0117(3) 0.0117(3) 0.0092(3) 0.00587(14) 0.000 0.000
    Na1 0.0322(11) 0.0322(11) 0.0132(12) 0.0161(6) 0.000 0.000
    O1 0.0254(8) 0.0218(8) 0.0442(9) 0.0071(7) -0.0038(6) 0.0003(7)
    O2 0.0364(9) 0.0446(11) 0.0278(8) 0.0172(8) -0.0093(7) 0.0015(7)
_geom_special_details
;
 All esds (except the esd in the dihedral angle between two l.s. planes)
 are estimated using the full covariance matrix.  The cell esds are taken
 into account individually in the estimation of esds in distances, angles
 and torsion angles; correlations between esds in cell parameters are only
 used when they are defined by crystal symmetry.  An approximate (isotropic)
 treatment of cell esds is used for estimating esds involving l.s. planes.
;
loop_
    _geom_bond_atom_site_label_1
    _geom_bond_atom_site_label_2
    _geom_bond_site_symmetry_2
    _geom_bond_distance
    _geom_bond_publ_flag
    Mo1 O2 6_556 1.7358(15) y
    Mo1 O2 . 1.7359(15) y
    Mo1 O1 . 1.7540(16) y
    Mo1 O1 6_556 1.7540(15) y
    Cr1 O1 28_446 1.9668(16) y
    Cr1 O1 25_556 1.9668(16) y
    Cr1 O1 26_456 1.9669(16) y
    Cr1 O2 . 1.9720(16) y
    Cr1 O2 4 1.9721(16) y
    Cr1 O2 2 1.9721(16) y
    Cr1 Na1 . 3.1374(7) ?
    Na1 O1 28_446 2.4987(15) y
    Na1 O1 16_554 2.4987(15) y
    Na1 O1 25_556 2.4987(15) y
    Na1 O1 13_444 2.4987(15) y
    Na1 O1 26_456 2.4987(15) y
    Na1 O1 14_544 2.4987(15) y
    Na1 Al2 19_556 3.1373(7) ?
    Na1 Cr1 19_556 3.1373(7) ?
    O1 Al2 25_556 1.9668(16) ?
    O1 Cr1 25_556 1.9668(16) ?
    O1 Na1 7 2.4987(15) ?
loop_
    _geom_angle_atom_site_label_1
    _geom_angle_atom_site_label_2
    _geom_angle_atom_site_label_3
    _geom_angle_site_symmetry_1
    _geom_angle_site_symmetry_3
    _geom_angle
    _geom_angle_publ_flag
    O2 Mo1 O2 6_556 . 109.56(11) y
    O2 Mo1 O1 6_556 . 107.85(8) y
    O2 Mo1 O1 . . 111.40(8) y
    O2 Mo1 O1 6_556 6_556 111.40(8) y
    O2 Mo1 O1 . 6_556 107.86(8) y
    O1 Mo1 O1 . 6_556 108.80(11) y
    O1 Cr1 O1 28_446 25_556 87.18(7) y
    O1 Cr1 O1 28_446 26_456 87.18(7) y
    O1 Cr1 O1 25_556 26_456 87.18(7) y
    O1 Cr1 O2 28_446 . 92.79(7) y
    O1 Cr1 O2 25_556 . 88.68(7) y
    O1 Cr1 O2 26_456 . 175.86(7) y
    O1 Cr1 O2 28_446 4 88.68(7) y
    O1 Cr1 O2 25_556 4 175.86(7) y
    O1 Cr1 O2 26_456 4 92.79(7) y
    O2 Cr1 O2 . 4 91.35(7) y
    O1 Cr1 O2 28_446 2 175.85(7) y
    O1 Cr1 O2 25_556 2 92.79(7) y
    O1 Cr1 O2 26_456 2 88.68(7) y
    O2 Cr1 O2 . 2 91.35(7) y
    O2 Cr1 O2 4 2 91.35(7) y
    O1 Cr1 Na1 28_446 . 52.76(5) ?
    O1 Cr1 Na1 25_556 . 52.76(5) ?
    O1 Cr1 Na1 26_456 . 52.76(5) ?
    O2 Cr1 Na1 . . 124.30(5) ?
    O2 Cr1 Na1 4 . 124.30(5) ?
    O2 Cr1 Na1 2 . 124.30(5) ?
    O1 Na1 O1 28_446 16_554 180.0 y
    O1 Na1 O1 28_446 25_556 65.74(6) y
    O1 Na1 O1 16_554 25_556 114.26(6) y
    O1 Na1 O1 28_446 13_444 114.26(6) y
    O1 Na1 O1 16_554 13_444 65.74(6) y
    O1 Na1 O1 25_556 13_444 180.0 y
    O1 Na1 O1 28_446 26_456 65.74(6) y
    O1 Na1 O1 16_554 26_456 114.26(6) y
    O1 Na1 O1 25_556 26_456 65.74(6) y
    O1 Na1 O1 13_444 26_456 114.26(6) y
    O1 Na1 O1 28_446 14_544 114.26(6) y
    O1 Na1 O1 16_554 14_544 65.74(6) y
    O1 Na1 O1 25_556 14_544 114.26(6) y
    O1 Na1 O1 13_444 14_544 65.74(6) y
    O1 Na1 O1 26_456 14_544 180.0 y
    O1 Na1 Al2 28_446 19_556 141.20(4) ?
    O1 Na1 Al2 16_554 19_556 38.80(4) ?
    O1 Na1 Al2 25_556 19_556 141.19(4) ?
    O1 Na1 Al2 13_444 19_556 38.81(4) ?
    O1 Na1 Al2 26_456 19_556 141.19(4) ?
    O1 Na1 Al2 14_544 19_556 38.81(4) ?
    O1 Na1 Cr1 28_446 19_556 141.20(4) ?
    O1 Na1 Cr1 16_554 19_556 38.80(4) ?
    O1 Na1 Cr1 25_556 19_556 141.19(4) ?
    O1 Na1 Cr1 13_444 19_556 38.81(4) ?
    O1 Na1 Cr1 26_456 19_556 141.19(4) ?
    O1 Na1 Cr1 14_544 19_556 38.81(4) ?
    Al2 Na1 Cr1 19_556 19_556 0.0 ?
    O1 Na1 Cr1 28_446 . 38.80(4) ?
    O1 Na1 Cr1 16_554 . 141.20(4) ?
    O1 Na1 Cr1 25_556 . 38.81(4) ?
    O1 Na1 Cr1 13_444 . 141.19(4) ?
    O1 Na1 Cr1 26_456 . 38.81(4) ?
    O1 Na1 Cr1 14_544 . 141.19(4) ?
    Al2 Na1 Cr1 19_556 . 180.0 ?
    Cr1 Na1 Cr1 19_556 . 180.0 ?
    Mo1 O1 Al2 . 25_556 144.66(9) ?
    Mo1 O1 Cr1 . 25_556 144.66(9) ?
    Al2 O1 Cr1 25_556 25_556 0.0 ?
    Mo1 O1 Na1 . 7 126.81(8) ?
    Al2 O1 Na1 25_556 7 88.43(6) ?
    Cr1 O1 Na1 25_556 7 88.43(6) ?
    Mo1 O2 Cr1 . . 158.35(10) ?
_shelx_hkl_file
;
 -11   2  -1 564.323 20.4938   1-0.48524-0.40519-0.21921-0.09249 0.87403-0.90530
 -11   2   2 272.877 15.1621   1-0.40307-0.48737-0.23520-0.07651 0.91441-0.85153
 -11   3   7 79.9915 6.01923   1-0.25966-0.58627-0.21248-0.01020 0.96102-0.74124
 -11   3   4  101.00 8.20033   1-0.33441-0.51150-0.19968-0.02299 0.94173-0.81610
 -11   3   1 48.2629  4.8485   1-0.41435-0.43155-0.18482-0.03783 0.90981-0.87833
 -11   3  -2  354.33 16.3183   1-0.49589-0.35000-0.16849-0.05415 0.86358-0.92626
 -11   3  -5 89.8317  7.5486   1-0.57508-0.27079-0.15147-0.07115 0.80292-0.95974
 -11   4  -9 5.00287 6.73532   1-0.65132-0.15000-0.08437-0.04917 0.70584-0.98822
 -11   4  -6 951.999 25.4931   1-0.58172-0.21962-0.10081-0.03275 0.78327-0.97150
 -11   4  -3 16.1928   5.607   1-0.50529-0.29606-0.11766-0.01591 0.84881-0.94288
 -11   4   0 3049.26 44.0544   1-0.42518-0.37618-0.13415 0.00057 0.90061-0.90053
 -11   4   3 32.0599 3.60115   1-0.34511-0.45627-0.14950 0.01590 0.93823-0.84400
 -11   4   6 1013.13 26.3831   1-0.26873-0.53266-0.16305 0.02943 0.96269-0.77430
 -11   4   9 6.34834 5.95526   1-0.19905-0.60235-0.17437 0.04074 0.97621-0.69368
 -11   5   8 9.81852 6.66602   1-0.20670-0.55016-0.12523 0.08066 0.97811-0.72697
 -11   5   5  561.00 19.3867   1-0.27850-0.47835-0.11312 0.06856 0.96000-0.80301
 -11   5   2 54.8151 3.71681   1-0.35569-0.40114-0.09898 0.05444 0.93019-0.86736
 -11   5  -1 570.073 20.1222   1-0.43509-0.32173-0.08332 0.03880 0.88698-0.91830
 -11   5  -4 442.846 17.7824   1-0.51308-0.24373-0.06683 0.02233 0.82995-0.95542
 -11   5  -7 537.724 19.7849   1-0.58625-0.17054-0.05029 0.00580 0.76009-0.97971
 -11   5 -10 26.6788 3.46957   1-0.65190-0.10488-0.03439-0.01008 0.67950-0.99327
 -11   6  -8 11.5243 6.83542   1-0.58849-0.12376 0.00003 0.04454 0.73365-0.98467
 -11   6  -5  548.86 19.4002   1-0.51896-0.19331-0.01608 0.06064 0.80730-0.96417
 -11   6  -2 53.5315 3.96113   1-0.44367-0.26861-0.03241 0.07695 0.86911-0.93183
 -11   6   1 602.661 20.0041   1-0.36569-0.34660-0.04821 0.09274 0.91769-0.88625
 -11   6   4 415.029 17.0439   1-0.28847-0.42383-0.06279 0.10730 0.95289-0.82730
 -11   6   7 542.659 20.1426   1-0.21530-0.49702-0.07558 0.12007 0.97587-0.75613
 -11   6  10 30.0651 3.73062   1-0.14880-0.56353-0.08621 0.13069 0.98880-0.67491
 -11   7   9 10.5682 3.15398   1-0.15606-0.51173-0.03683 0.17037 0.98662-0.70413
 -11   7   6  920.21 25.1158   1-0.22436-0.44342-0.02549 0.15905 0.96937-0.78103
 -11   7   3 0.58249 6.40736   1-0.29818-0.36959-0.01217 0.14574 0.94135-0.84716
 -11   7   0 3024.44 44.1873   1-0.37468-0.29308 0.00269 0.13090 0.90084-0.90080
 -11   7  -3 35.9919 3.60978   1-0.45058-0.21716 0.01849 0.11512 0.84721-0.94133
 -11   7  -6 1012.41  26.463   1-0.52268-0.14505 0.03451 0.09911 0.78110-0.96937
 -11   7  -9 2.50563 6.07325   1-0.58829-0.07943 0.05010 0.08354 0.70421-0.98663
 -11   8  -7 69.9938 4.93538   1-0.52403-0.09915 0.08490 0.13779 0.75161-0.97128
 -11   8  -4 78.5762 6.41041   1-0.45551-0.16769 0.06929 0.15338 0.82150-0.94702
 -11   8  -1 37.0006 3.88161   1-0.38225-0.24096 0.05365 0.16900 0.87978-0.91114
 -11   8   2 354.866 16.7315   1-0.30717-0.31606 0.03867 0.18397 0.92541-0.86262
 -11   8   5 83.0731 6.68095   1-0.23344-0.38980 0.02496 0.19766 0.95852-0.80158
 -11   9   1 529.841 20.4645   1-0.31504-0.26365 0.08962 0.22208 0.90516-0.87377
 -11   9  -2 297.174   15.45   1-0.38807-0.19060 0.10459 0.20713 0.85469-0.91745
 -10  10   4 834.463 24.6264   1-0.17787-0.26725 0.14268 0.30260 0.94700-0.82149
 -10  10   1 4.22512 7.26817   1-0.25603-0.18907 0.15770 0.28759 0.90861-0.87725
 -10  10  -2 1457.23 32.1289   1-0.33400-0.11109 0.17379 0.27152 0.85648-0.91927
 -10  10  -5 1.86936 6.91073   1-0.40826-0.03681 0.19019 0.25513 0.79117-0.94812
 -10   9 -10 14.4914 6.33205   1-0.54141 0.05182 0.17157 0.18473 0.66785-0.98170
 -10   9  -7 396.232 17.2281   1-0.47741-0.01219 0.15577 0.20051 0.75138-0.97107
 -10   9  -4 505.062 18.7763   1-0.40507-0.08455 0.13910 0.21716 0.82479-0.95034
 -10   9  -1 544.145 19.0805   1-0.32686-0.16277 0.12227 0.23398 0.88562-0.91701
 -10   9   2 131.919 10.3627   1-0.24616-0.24348 0.10606 0.25017 0.93241-0.86965
 -10   9   5 489.438 18.3457   1-0.16676-0.32290 0.09124 0.26497 0.96516-0.80824
 -10   9   8 15.2871 5.63759   1-0.09216-0.39751 0.07840 0.27780 0.98531-0.73425
 -10   8  12 204.784 13.9625   1-0.01647-0.51775 0.01807 0.24904 0.99940-0.62279
 -10   8   9 448.816 17.7692   1-0.08136-0.45285 0.02782 0.23931 0.99354-0.71108
 -10   8   6 283.253 14.4681   1-0.15491-0.37928 0.04004 0.22711 0.97857-0.79026
 -10   8   3 865.016 23.4777   1-0.23475-0.29944 0.05448 0.21269 0.95159-0.85743
 -10   8   0-1.06041 5.75951   1-0.31746-0.21671 0.07063 0.19655 0.91054-0.91053
 -10   8  -3 898.337 23.5541   1-0.39912-0.13504 0.08775 0.17944 0.85478-0.94892
 -10   8  -6  281.38 14.8363   1-0.47593-0.05821 0.10500 0.16221 0.78527-0.97357
 -10   8  -9 553.894 20.0618   1-0.54489 0.01076 0.12159 0.14564 0.70431-0.98676
 -10   8 -12 172.321 12.7344   1-0.60412 0.07001 0.13691 0.13034 0.61488-0.99148
 -10   7 -14 376.673 17.1374   1-0.66320 0.08456 0.10197 0.07623 0.55631-0.99566
 -10   7 -11 35.3151 3.59632   1-0.60964 0.03098 0.08740 0.09078 0.65054-0.99575
 -10   7  -8 2294.24 37.4795   1-0.54536-0.03331 0.07122 0.10694 0.73816-0.98921
 -10   7  -5 19.0845  2.9965   1-0.47157-0.10712 0.05392 0.12423 0.81593-0.97282
 -10   7  -2 1516.75 29.6609   1-0.39066-0.18804 0.03621 0.14192 0.88087-0.94361
 -10   7   1 7.11105 6.50471   1-0.30617-0.27255 0.01897 0.15915 0.93103-0.89963
 -10   7   4 660.004 19.8243   1-0.22223-0.35650 0.00305 0.17505 0.96606-0.84050
 -10   7   7 85.9438 7.69078   1-0.14282-0.43591-0.01084 0.18893 0.98729-0.76758
 -10   7  10 1914.97 35.3492   1-0.07111-0.50764-0.02230 0.20037 0.99736-0.68350
 -10   7  13 14.4429 6.31083   1-0.00906-0.56971-0.03117 0.20922 0.99949-0.59148
 -10   6  14 74.6317  5.9169   1-0.00324-0.62007-0.07980 0.16879 0.99592-0.55651
 -10   6  11 202.028 13.2892   1-0.06189-0.56141-0.07187 0.16087 0.99698-0.65172
 -10   6   8 975.382 24.9701   1-0.13100-0.49227-0.06130 0.15032 0.99139-0.74028
 -10   6   5 109.555 7.89894   1-0.20910-0.41417-0.04811 0.13715 0.97574-0.81878
 -10   6   2 535.476 18.0844   1-0.29339-0.32986-0.03262 0.12167 0.94690-0.88409
 -10   6  -1 235.581 12.2478   1-0.37998-0.24325-0.01545 0.10451 0.90279-0.93414
 -10   6  -4 140.076 10.6675   1-0.46450-0.15872 0.00257 0.08652 0.84306-0.96856
 -10   6  -7 131.001 9.53746   1-0.54291-0.08031 0.02049 0.06861 0.76918-0.98883
 -10   6 -10 621.309  20.861   1-0.61220-0.01100 0.03749 0.05163 0.68396-0.99777
 -10   6 -13 80.7458 7.01607   1-0.67072 0.04753 0.05296 0.03617 0.59082-0.99878
 -10   5 -15 728.384  23.916   1-0.72736 0.05965 0.01803-0.01795 0.52599-0.99670
 -10   5 -12 600.978 20.9646   1-0.67539 0.00767 0.00354-0.00347 0.62338-0.99994
 -10   5  -9 978.932 25.4426   1-0.61185-0.05588-0.01281 0.01286 0.71492-0.99732
 -10   5  -6 1077.90 25.3818   1-0.53763-0.13013-0.03056 0.03059 0.79707-0.98532
 -10   5  -3 1183.59 25.2516   1-0.45495-0.21281-0.04897 0.04899 0.86636-0.96046
 -10   5   0 39.5498 4.07541   1-0.36745-0.30033-0.06712 0.06712 0.92028-0.92022
 -10   5   3 1153.39 25.4992   1-0.27960-0.38819-0.08403 0.08402 0.95798-0.86378
 -10   5   6 1115.41 25.6791   1-0.19590-0.47191-0.09891 0.09888 0.98065-0.79230
 -10   5   9 1072.93 25.6856   1-0.11997-0.54785-0.11123 0.11119 0.99104-0.70853
 -10   5  12 601.193  20.907   1-0.05414-0.61369-0.12083 0.12077 0.99267-0.61601
 -10   5  15 729.591 23.1999   1 0.00061-0.66846-0.12777 0.12770 0.98902-0.51821
 -10   4  13 76.5514  5.8715   1-0.04831-0.66406-0.16911 0.07999 0.98473-0.57667
 -10   4  10 640.841 20.7451   1-0.11024-0.60212-0.16057 0.07146 0.98645-0.67254
 -10   4   7 132.897 8.40891   1-0.18317-0.52918-0.14923 0.06014 0.98086-0.76110
 -10   4   4 159.528  10.657   1-0.26534-0.44699-0.13515 0.04607 0.96419-0.83859
 -10   4   1  226.52 12.5917   1-0.35350-0.35882-0.11870 0.02964 0.93307-0.90162
 -10   4  -2 500.677 16.7429   1-0.44322-0.26908-0.10061 0.01157 0.88550-0.94820
 -10   4  -5 105.679 7.45321   1-0.52968-0.18261-0.08187-0.00716 0.82150-0.97835
 -10   4  -8 1036.53 25.1904   1-0.60865-0.10363-0.06347-0.02554 0.74314-0.99414
 -10   4 -11 191.703 12.7051   1-0.67723-0.03504-0.04628-0.04271 0.65380-0.99895
 -10   4 -14 75.9292 5.90695   1-0.73404 0.02179-0.03089-0.05809 0.55727-0.99658
 -10   3 -13 -1.8557 6.69084   1-0.73800-0.01879-0.08020-0.09785 0.58667-0.99458
 -10   3 -10 1998.39  35.535   1-0.67624-0.08056-0.09648-0.08158 0.68183-0.99559
 -10   3  -7 91.2477 7.86046   1-0.60267-0.15415-0.11444-0.06364 0.76830-0.98791
 -10   3  -4 645.891 19.8833   1-0.51928-0.23755-0.13336-0.04473 0.84212-0.96758
 -10   3  -1  2.5325 5.52527   1-0.42966-0.32718-0.15226-0.02585 0.90014-0.93145
 -10   3   2 1524.83 29.5545   1-0.33862-0.41824-0.17007-0.00806 0.94097-0.87812
 -10   3   5 20.5902 3.03868   1-0.25117-0.50571-0.18585 0.00771 0.96548-0.80848
 -10   3   8 2313.44 38.2164   1-0.17149-0.58540-0.19898 0.02082 0.97651-0.72536
 -10   3  11 32.6578 3.62108   1-0.10231-0.65459-0.20923 0.03105 0.97790-0.63259
 -10   3  14 388.509 17.8923   1-0.04480-0.71212-0.21667 0.03848 0.97351-0.53406
 -10   2  12 180.832 12.2147   1-0.09665-0.70479-0.25714-0.01010 0.96571-0.58901
 -10   2   9 593.929 20.6988   1-0.16142-0.64001-0.24806-0.01917 0.96783-0.68528
 -10   2   6  278.24 14.1915   1-0.23770-0.56372-0.23602-0.03119 0.96192-0.77352
 -10   2   3  921.00 23.8933   1-0.32339-0.47801-0.22111-0.04608 0.94383-0.84958
 -10   2   0    0.00 5.63793   1-0.41474-0.38665-0.20380-0.06337 0.90999-0.90989
 -10   2  -3 834.858 22.8309   1-0.50671-0.29466-0.18495-0.08220 0.85855-0.95260
 -10   2  -6 279.045 14.3703   1-0.59407-0.20729-0.16566-0.10148 0.79004-0.97825
 -10   2  -9 457.783 18.4648   1-0.67247-0.12887-0.14702-0.12010 0.70719-0.98955
 -10   2 -12 178.093 12.9428   1-0.73923-0.06210-0.12989-0.13722 0.61398-0.99049
 -10   1  -8  6.0423 5.85823   1-0.66599-0.17989-0.19787-0.15832 0.72952-0.98048
 -10   1  -5 530.126  19.083   1-0.58304-0.26286-0.21707-0.13914 0.80795-0.96476
 -10   1  -2 160.635 10.7158   1-0.49236-0.35355-0.23654-0.11969 0.87039-0.93304
 -10   1   1 561.286 19.4159   1-0.39898-0.44695-0.25510-0.10114 0.91478-0.88328
 -10   1   4 485.027 18.3323   1-0.30844-0.53750-0.27168-0.08457 0.94159-0.81594
 -10   1   7 355.149  16.524   1-0.22556-0.62040-0.28554-0.07073 0.95364-0.73384
 -10   1  10 2.55731 7.28946   1-0.15351-0.69246-0.29637-0.05991 0.95510-0.64115
 -10   0   5 10.6395 6.47391   1-0.29444-0.59604-0.32166-0.12366 0.93427-0.77722
 -10   0   2 1461.18   31.68   1-0.38300-0.50747-0.30602-0.13928 0.91431-0.85141
 -10   0  -1 8.39186 6.93877   1-0.47670-0.41376-0.28799-0.15730 0.87727-0.90853
 -10   0  -4 785.315 23.8803   1-0.56989-0.32055-0.26855-0.17672 0.82158-0.94699
  -9  -2  -1 537.346   19.47   1-0.46509-0.42539-0.35683-0.22205 0.87364-0.90488
  -9  -2   2 276.587 15.0216   1-0.35727-0.53322-0.37728-0.20161 0.90548-0.84257
  -9  -1  10 16.0401 6.31905   1-0.10838-0.73761-0.36982-0.12006 0.92494-0.61097
  -9  -1   7 332.985 16.1188   1-0.18458-0.66140-0.35895-0.13091 0.93340-0.71358
  -9  -1   4 489.083  18.438   1-0.27591-0.57005-0.34419-0.14565 0.93128-0.80562
  -9  -1   1 524.047 18.7306   1-0.37890-0.46705-0.32571-0.16411 0.91204-0.88053
  -9  -1  -2 120.788 8.31946   1-0.48700-0.35894-0.30443-0.18538 0.87065-0.93328
  -9  -1  -5  514.79 18.9637   1-0.59199-0.25393-0.28190-0.20790 0.80586-0.96265
  -9  -1  -8 2.41687 5.47144   1-0.68644-0.15947-0.25986-0.22992 0.72087-0.97181
  -9   0 -12 459.022 17.8015   1-0.76974-0.03162-0.18920-0.21150 0.59710-0.97359
  -9   0  -9-1.14094 5.53091   1-0.69676-0.10461-0.20827-0.19244 0.69889-0.98123
  -9   0  -6 466.993 17.5402   1-0.60822-0.19316-0.22954-0.17119 0.78915-0.97734
  -9   0  -3-6.73708 5.20822   1-0.50746-0.29394-0.25186-0.14889 0.86174-0.95578
  -9   0   0 50.2031 4.09821   1-0.40071-0.40071-0.27361-0.12715 0.91236-0.91225
  -9   0   3 8.38063 4.56629   1-0.29576-0.50566-0.29319-0.10759 0.94048-0.84621
  -9   0   6 811.214 22.7847   1-0.19974-0.60169-0.30945-0.09134 0.94955-0.76113
  -9   0   9 4.06318 5.71682   1-0.11729-0.68416-0.32193-0.07888 0.94547-0.66290
  -9   0  12 439.372 17.9445   1-0.05018-0.75129-0.33076-0.07007 0.93434-0.55761
  -9   1  14 960.778 26.4544   1 0.00237-0.75931-0.29039-0.02139 0.94165-0.50217
  -9   1  11 1619.26 32.1937   1-0.05608-0.70084-0.28339-0.02837 0.95393-0.60861
  -9   1   8 19.5563  3.0766   1-0.12944-0.62747-0.27306-0.03868 0.96201-0.71083
  -9   1   5 1802.74 31.5026   1-0.21720-0.53969-0.25908-0.05265 0.96059-0.80357
  -9   1   2 506.873 16.7373   1-0.31651-0.44038-0.24154-0.07018 0.94376-0.88089
  -9   1  -1 2289.99 34.7452   1-0.42181-0.33506-0.22116-0.09054 0.90667-0.93795
  -9   1  -4 756.916 20.5489   1-0.52583-0.23103-0.19927-0.11241 0.84747-0.97291
  -9   1  -7 1541.60  29.727   1-0.62150-0.13534-0.17744-0.13422 0.76820-0.98779
  -9   1 -10 89.9752 7.09162   1-0.70386-0.05297-0.15708-0.15457 0.67382-0.98756
  -9   1 -13 1465.15 31.1171   1-0.77070 0.01388-0.13911-0.17253 0.57028-0.97817
  -9   2 -17 10.9777 5.20619   1-0.81495 0.10269-0.07533-0.14722 0.43447-0.96791
  -9   2 -14 788.002 23.4532   1-0.76863 0.05636-0.08947-0.13310 0.54158-0.98087
  -9   2 -11 0.53285 6.00494   1-0.70772-0.00457-0.10634-0.11625 0.64614-0.99128
  -9   2  -8-3.46794 5.40439   1-0.63162-0.08068-0.12569-0.09692 0.74359-0.99458
  -9   2  -5 24.6525 2.80851   1-0.54161-0.17071-0.14682-0.07580 0.82840-0.98524
  -9   2  -2 294.178 12.6931   1-0.44146-0.27087-0.16855-0.05408 0.89531-0.95799
  -9   2   1   10.80  3.9743   1-0.33729-0.37506-0.18940-0.03325 0.94115-0.90968
  -9   2   4 644.106 18.5459   1-0.23615-0.47621-0.20797-0.01469 0.96620-0.84058
  -9   2   7 51.8946 3.83593   1-0.14418-0.56819-0.22332 0.00064 0.97406-0.75429
  -9   2  10 12.6529 5.62897   1-0.06525-0.64713-0.23510 0.01240 0.97013-0.65620
  -9   2  13 2.30278 6.56392   1-0.00079-0.71161-0.24346 0.02075 0.95983-0.55176
  -9   2  16 85.6123 7.67577   1 0.04958-0.76199-0.24883 0.02610 0.94750-0.44527
  -9   3  18 14.5524  5.9899   1 0.09176-0.75964-0.20618 0.07249 0.95231-0.38733
  -9   3  15 538.011 19.0885   1 0.04885-0.71672-0.20225 0.06859 0.96392-0.49309
  -9   3  12 358.609 15.6615   1-0.00716-0.66070-0.19566 0.06201 0.97509-0.59841
  -9   3   9 808.876 22.3204   1-0.07717-0.59067-0.18594 0.05231 0.98242-0.69990
  -9   3   6 410.998 15.3681   1-0.16083-0.50701-0.17280 0.03918 0.98124-0.79286
  -9   3   3 693.995 18.8205   1-0.25576-0.41206-0.15628 0.02268 0.96622-0.87200
  -9   3   0 6.03641 4.39712   1-0.35729-0.31051-0.13696 0.00337 0.93279-0.93273
  -9   3  -3 833.887 20.4648   1-0.45904-0.20875-0.11594-0.01763 0.87872-0.97281
  -9   3  -6 651.148  18.335   1-0.55445-0.11332-0.09462-0.03894 0.80510-0.99333
  -9   3  -9 720.617 20.5054   1-0.63847-0.02930-0.07434-0.05920 0.71585-0.99824
  -9   3 -12 248.931 12.6671   1-0.70837 0.04062-0.05606-0.07746 0.61623-0.99277
  -9   3 -15 493.775 18.6406   1-0.76361 0.09588-0.04030-0.09321 0.51126-0.98195
  -9   3 -18 5.20723 6.63793   1-0.80512 0.13739-0.02718-0.10631 0.40484-0.96968
  -9   4 -16 222.791 12.9144   1-0.75572 0.13253 0.00842-0.05286 0.47950-0.98159
  -9   4 -13 1019.43 25.0357   1-0.70586 0.08265-0.00626-0.03820 0.58440-0.99234
  -9   4 -10 136.628 9.50458   1-0.64200 0.01878-0.02343-0.02104 0.68542-0.99920
  -9   4  -7 1275.50 25.8308   1-0.56414-0.05910-0.04276-0.00173 0.77810-0.99773
  -9   4  -4 1523.62  27.121   1-0.47407-0.14918-0.06345 0.01895 0.85740-0.98288
  -9   4  -1 1117.33 22.7745   1-0.37584-0.24742-0.08437 0.03985 0.91897-0.95030
  -9   4   2 691.846 18.2911   1-0.27526-0.34801-0.10416 0.05963 0.96063-0.89780
  -9   4   5 1305.51 25.6342   1-0.17866-0.44464-0.12163 0.07708 0.98323-0.82626
  -9   4   8 102.423 7.08206   1-0.09127-0.53204-0.13600 0.09143 0.99037-0.73924
  -9   4  11 965.603   23.78   1-0.01632-0.60700-0.14702 0.10243 0.98695-0.64167
  -9   4  14 1365.17 30.0947   1 0.04503-0.66836-0.15485 0.11025 0.97778-0.53835
  -9   4  17 609.934 21.1312   1 0.09314-0.71649-0.15986 0.11524 0.96671-0.43313
  -9   5  16 227.775 13.3056   1 0.09157-0.67038-0.11277 0.15722 0.97883-0.47664
  -9   5  13 970.531 24.7432   1 0.03844-0.61723-0.10665 0.15111 0.98864-0.58061
  -9   5  10 137.272  9.3578   1-0.02781-0.55097-0.09760 0.14208 0.99494-0.68107
  -9   5   7 1311.44 25.8512   1-0.10692-0.47185-0.08536 0.12986 0.99360-0.77388
  -9   5   4 1519.00 27.5762   1-0.19694-0.38181-0.06994 0.11445 0.97989-0.85431
  -9   5   1 1081.46 22.9832   1-0.29394-0.28480-0.05177 0.09630 0.94951-0.91809
  -9   5  -2 687.827 18.2054   1-0.39235-0.18637-0.03179 0.07633 0.90004-0.96277
  -9   5  -5 1280.89 25.4776   1-0.48620-0.09251-0.01122 0.05578 0.83184-0.98872
  -9   5  -8 96.7537  6.8664   1-0.57052-0.00818 0.00870 0.03587 0.74787-0.99891
  -9   5 -11 970.815 23.5323   1-0.64223 0.06355 0.02699 0.01760 0.65267-0.99785
  -9   5 -14 1390.11 29.5786   1-0.70027 0.12160 0.04306 0.00155 0.55089-0.99023
  -9   5 -17 594.188 21.2124   1-0.74503 0.16637 0.05667-0.01204 0.44643-0.97992
  -9   6 -18 6.51405 6.51405   1-0.73159 0.19747 0.10447 0.02922 0.41215-0.97703
  -9   6 -15 474.004 18.5103   1-0.69165 0.15752 0.09188 0.04179 0.51587-0.98661
  -9   6 -12 401.932  16.395   1-0.63919 0.10505 0.07692 0.05674 0.61789-0.99447
  -9   6  -9 844.097  21.809   1-0.57353 0.03938 0.05971 0.07393 0.71484-0.99727
  -9   6  -6  388.58 15.0527   1-0.49518-0.03899 0.04069 0.09293 0.80250-0.99078
  -9   6  -3 713.661 19.2086   1-0.40634-0.12784 0.02067 0.11294 0.87642-0.97054
  -9   6   0-1.72822 5.00141   1-0.31113-0.22306 0.00075 0.13284 0.93309-0.93306
  -9   6   3 876.389 21.1332   1-0.21498-0.31923-0.01786 0.15143 0.97113-0.87696
  -9   6   6 600.072 18.4983   1-0.12348-0.41074-0.03415 0.16770 0.99185-0.80352
  -9   6   9 693.621 19.7578   1-0.04110-0.49314-0.04748 0.18103 0.99868-0.71620
  -9   6  12 215.601 13.0712   1 0.02948-0.56373-0.05769 0.19122 0.99607-0.61943
  -9   6  15 484.586 18.9799   1 0.08731-0.62158-0.06492 0.19843 0.98826-0.51748
  -9   6  18 5.26755 7.44944   1 0.13274-0.66702-0.06951 0.20301 0.97865-0.41371
  -9   7  17 20.8927 7.03191   1 0.13053-0.62027-0.02193 0.24449 0.98631-0.45277
  -9   7  14 792.837 22.9383   1 0.08069-0.57041-0.01635 0.23892 0.99458-0.55520
  -9   7  11  8.6268 6.82009   1 0.01857-0.50828-0.00804 0.23063 0.99963-0.65439
  -9   7   8 4.49987 5.40817   1-0.05563-0.43407 0.00326 0.21935 0.99781-0.74673
  -9   7   5 25.2583 2.88359   1-0.14030-0.34939 0.01754 0.20508 0.98493-0.82800
  -9   7   2 277.437 12.7578   1-0.23212-0.25755 0.03447 0.18817 0.95704-0.89426
  -9   7  -1 2.70922 5.30435   1-0.32630-0.16335 0.05327 0.16938 0.91164-0.94301
  -9   7  -4 622.151 18.4823   1-0.41747-0.07217 0.07290 0.14978 0.84851-0.97404
  -9   7  -7 55.7161 4.99213   1-0.50084 0.01121 0.09220 0.13049 0.76982-0.98950
  -9   7 -10 10.4031 2.90129   1-0.57317 0.08355 0.11023 0.11247 0.67935-0.99318
  -9   7 -13 8.47984 4.48712   1-0.63293 0.14333 0.12635 0.09637 0.58131-0.98929
  -9   7 -16 79.6917 6.36421   1-0.68008 0.19049 0.14023 0.08251 0.47947-0.98160
  -9   8 -14 962.962 26.2287   1-0.62350 0.17844 0.17527 0.13652 0.54309-0.98247
  -9   8 -11 1567.66 31.8411   1-0.56942 0.12434 0.16025 0.15152 0.64166-0.98689
  -9   8  -8 15.2095 6.52956   1-0.50310 0.05801 0.14326 0.16849 0.73419-0.98526
  -9   8  -5 1740.31 31.2197   1-0.42546-0.01965 0.12480 0.18694 0.81674-0.97367
  -9   8  -2 526.999 17.3242   1-0.33899-0.10612 0.10567 0.20605 0.88551-0.94828
  -9   8   1 2280.42 35.1723   1-0.24775-0.19738 0.08690 0.22480 0.93775-0.90638
  -9   8   4 762.584 20.8425   1-0.15673-0.28841 0.06957 0.24212 0.97276-0.84723
  -9   8   7 1490.81 29.5837   1-0.07081-0.37434 0.05452 0.25716 0.99207-0.77239
  -9   8  10 93.5559  7.6733   1 0.00619-0.45136 0.04225 0.26940 0.99895-0.68512
  -9   8  13 1490.05 31.9683   1 0.07205-0.51723 0.03291 0.27873 0.99738-0.58940
  -9   9  12 433.358 17.8571   1 0.06181-0.46245 0.08281 0.31790 0.99627-0.61968
  -9   9   9 7.49055 6.64501   1-0.00713-0.39350 0.09310 0.30762 0.99371-0.71128
  -9   9   6 493.253  18.382   1-0.08605-0.31456 0.10620 0.29454 0.98127-0.79299
  -9   9   3 10.4435 4.30599   1-0.17216-0.22844 0.12182 0.27894 0.95536-0.86123
  -9   9   0 59.2723 4.56171   1-0.26135-0.13924 0.13933 0.26143 0.91349-0.91351
  -9   9  -3 1.04729 6.06164   1-0.34883-0.05174 0.15784 0.24294 0.85504-0.94922
  -9   9  -6 799.204 22.5914   1-0.43012 0.02956 0.17632 0.22449 0.78149-0.96982
  -9   9  -9-5.72593 6.62825   1-0.50189 0.10134 0.19384 0.20697 0.69590-0.97838
  -9   9 -12 428.057 17.7465   1-0.56232 0.16178 0.20976 0.19108 0.60200-0.97863
  -9  10 -10 1.89333 6.99934   1-0.49719 0.14119 0.24391 0.24597 0.65522-0.96909
  -9  10  -7 353.698 16.9199   1-0.43132 0.07530 0.22739 0.26248 0.74309-0.96281
  -9  10  -4 477.674 18.3443   1-0.35553-0.00050 0.20970 0.28015 0.82059-0.94617
  -9  10  -1  507.24 19.3501   1-0.27248-0.08357 0.19165 0.29819 0.88452-0.91594
  -9  10   2 132.139 8.65859   1-0.18604-0.17002 0.17416 0.31565 0.93283-0.87010
  -9  10   5 520.578 18.9517   1-0.10076-0.25532 0.15818 0.33162 0.96531-0.80842
  -9  10   8-7.92887 6.81904   1-0.02086-0.33523 0.14442 0.34537 0.98364-0.73261
  -9  11   1 535.745 19.9407   1-0.19787-0.11366 0.22650 0.35239 0.90531-0.87398
  -9  11  -2 319.774 15.4805   1-0.28075-0.03076 0.24374 0.33516 0.85112-0.91393
  -8  11  -7   75.50 6.37378   1-0.38561 0.16317 0.29975 0.32370 0.72646-0.94621
  -8  11  -4 88.5455 5.87099   1-0.30690 0.08445 0.28110 0.34234 0.80868-0.93428
  -8  11  -1  38.006 3.87216   1-0.21917-0.00330 0.26180 0.36162 0.87635-0.90780
  -8  11   2 306.997 16.2984   1-0.12686-0.09562 0.24298 0.38042 0.92664-0.86394
  -8  11   5 68.4349 5.53956   1-0.03543-0.18706 0.22578 0.39761 0.95897-0.80212
  -8  10  12 226.878 13.9177   1 0.13954-0.40660 0.14822 0.38607 0.98603-0.60948
  -8  10   9 426.258 18.1083   1 0.06669-0.33374 0.15901 0.37530 0.98714-0.70473
  -8  10   6 299.845 14.5385   1-0.01774-0.24929 0.17299 0.36134 0.97752-0.78926
  -8  10   3 890.605 23.9484   1-0.11048-0.15654 0.18985 0.34449 0.95271-0.85861
  -8  10   0 4.74982 6.13199   1-0.20646-0.06055 0.20883 0.32553 0.90967-0.90972
  -8  10  -3 878.497 23.4432   1-0.29980 0.03280 0.22878 0.30559 0.84786-0.94207
  -8  10  -6 289.117 14.1477   1-0.38521 0.11823 0.24847 0.28592 0.76952-0.95787
  -8  10  -9 590.328  20.169   1-0.45907 0.19210 0.26683 0.26757 0.67873-0.96123
  -8  10 -12 174.966 12.4609   1-0.51977 0.25281 0.28318 0.25124 0.58011-0.95677
  -8   9 -14 954.029 26.1859   1-0.58266 0.27118 0.24908 0.19629 0.52061-0.96002
  -8   9 -11 1612.42 32.3054   1-0.52908 0.21759 0.23381 0.21154 0.62359-0.96885
  -8   9  -8 19.9596 2.93668   1-0.46160 0.15010 0.21616 0.22918 0.72146-0.97256
  -8   9  -5 1672.46 31.1989   1-0.38070 0.06918 0.19660 0.24873 0.80956-0.96651
  -8   9  -2 537.382 17.4149   1-0.28882-0.02271 0.17601 0.26930 0.88298-0.94579
  -8   9   1 2329.10 35.1066   1-0.19057-0.12098 0.15561 0.28968 0.93794-0.90659
  -8   9   4 736.438 20.9695   1-0.09200-0.21957 0.13674 0.30853 0.97313-0.84763
  -8   9   7 1426.24 29.7346   1 0.00081-0.31239 0.12048 0.32478 0.99032-0.77067
  -8   9  10 81.6245  6.5605   1 0.08321-0.39479 0.10742 0.33782 0.99361-0.67980
  -8   9  13 1420.42 31.5052   1 0.15264-0.46424 0.09769 0.34754 0.98795-0.57999
  -8   8  17 10.2298 6.76637   1 0.21543-0.57159 0.04224 0.31391 0.97356-0.44005
  -8   8  14 60.3922 4.52753   1 0.16408-0.52022 0.04783 0.30834 0.98564-0.54628
  -8   8  11 12.5839 6.67358   1 0.09882-0.45495 0.05642 0.29976 0.99506-0.64985
  -8   8   8 575.119 18.3888   1 0.01954-0.37566 0.06839 0.28781 0.99750-0.74645
  -8   8   5-5.47159  5.1182   1-0.07206-0.28404 0.08381 0.27240 0.98775-0.83085
  -8   8   2 108.625 7.36401   1-0.17198-0.18411 0.10229 0.25393 0.96080-0.89805
  -8   8  -1 -5.2406  5.2406   1-0.27424-0.08183 0.12287 0.23338 0.91359-0.94500
  -8   8  -4 45.7876  3.0422   1-0.37216 0.01609 0.14419 0.21207 0.84619-0.97175
  -8   8  -7 6.62648 5.71914   1-0.46010 0.10405 0.16487 0.19140 0.76179-0.98150
  -8   8 -10 430.752 15.8911   1-0.53463 0.17859 0.18382 0.17247 0.66540-0.97926
  -8   8 -13  13.831 5.93283   1-0.59461 0.23859 0.20039 0.15592 0.56223-0.97024
  -8   8 -16 84.3321 7.23749   1-0.64060 0.28459 0.21435 0.14197 0.45653-0.95869
  -8   7 -18 375.684 17.5542   1-0.69319 0.29266 0.17883 0.08845 0.38900-0.95391
  -8   7 -15 1.11773 6.01914   1-0.65492 0.25438 0.16632 0.10094 0.49590-0.96666
  -8   7 -12 65.2106 5.41763   1-0.60308 0.20252 0.15111 0.11613 0.60255-0.97916
  -8   7  -9 10.1534  5.3822   1-0.53632 0.13575 0.13321 0.13402 0.70536-0.98782
  -8   7  -6 3.88328 5.23137   1-0.45453 0.05394 0.11299 0.15422 0.79939-0.98770
  -8   7  -3 19.5424 2.45716   1-0.35970-0.04090 0.09131 0.17589 0.87896-0.97312
  -8   7   0 955.917 20.8833   1-0.25641-0.14420 0.06948 0.19770 0.93923-0.93923
  -8   7   3-1.63886 4.41276   1-0.15129-0.24934 0.04901 0.21815 0.97796-0.88381
  -8   7   6 26.5087 2.76372   1-0.05138-0.34926 0.03121 0.23594 0.99652-0.80822
  -8   7   9 38.9889 3.20316   1 0.03774-0.43840 0.01684 0.25029 0.99928-0.71683
  -8   7  12 4.57065 6.64101   1 0.11294-0.51361 0.00609 0.26103 0.99189-0.61528
  -8   7  15 16.9076 6.17379   1 0.17343-0.57411-0.00131 0.26841 0.97957-0.50882
  -8   7  18 382.237  18.281   1 0.21996-0.62066-0.00583 0.27292 0.96628-0.40137
  -8   6  19 1350.70 31.1579   1 0.22181-0.66704-0.05317 0.23119 0.95649-0.36019
  -8   6  16 475.832 18.6746   1 0.18029-0.62551-0.04969 0.22773 0.97026-0.46810
  -8   6  13 1745.43 31.3616   1 0.12503-0.57024-0.04351 0.22156 0.98456-0.57656
  -8   6  10 411.275  15.083   1 0.05472-0.49992-0.03406 0.21213 0.99598-0.68213
  -8   6   7 2364.67 32.9282   1-0.03072-0.41446-0.02094 0.19902 0.99951-0.77981
  -8   6   4 2452.80 32.3295   1-0.12919-0.31598-0.00408 0.18218 0.98916-0.86362
  -8   6   1 2415.47 31.7557   1-0.23582-0.20933 0.01597 0.16214 0.95943-0.92804
  -8   6  -2 1136.81 22.2775   1-0.34356-0.10158 0.03804 0.14009 0.90735-0.97011
  -8   6  -5 2603.97 33.7452   1-0.44492-0.00021 0.06054 0.11760 0.83383-0.99073
  -8   6  -8 255.907 12.0031   1-0.53407 0.08896 0.08197 0.09619 0.74320-0.99426
  -8   6 -11 1948.34  31.576   1-0.60795 0.16285 0.10122 0.07696 0.64145-0.98666
  -8   6 -14 2076.91 34.0393   1-0.66606 0.22097 0.11774 0.06046 0.53423-0.97359
  -8   6 -17 1555.34 31.7306   1-0.70953 0.26446 0.13141 0.04681 0.42585-0.95936
  -8   6 -20 309.805 16.1692   1-0.74022 0.29516 0.14238 0.03585 0.31905-0.94672
  -8   5 -19 493.843 18.6579   1-0.75819 0.26859 0.09550-0.00633 0.35321-0.94948
  -8   5 -16 27.0883 2.86676   1-0.72298 0.23337 0.08347 0.00567 0.46180-0.96392
  -8   5 -13 594.131  18.228   1-0.67391 0.18428 0.06858 0.02055 0.57144-0.97941
  -8   5 -10 15.3105 2.51572   1-0.60912 0.11948 0.05071 0.03840 0.67873-0.99254
  -8   5  -7 633.084 16.9825   1-0.52782 0.03816 0.03013 0.05897 0.77856-0.99822
  -8   5  -4 225.897 10.6577   1-0.43135-0.05832 0.00760 0.08148 0.86458-0.99009
  -8   5  -1 1341.77 23.5014   1-0.32407-0.16561-0.01551 0.10458 0.93080-0.96216
  -8   5   2 97.7958 7.76437   1-0.21309-0.27661-0.03750 0.12655 0.97380-0.91100
  -8   5   5 884.371 19.5808   1-0.10645-0.38326-0.05681 0.14585 0.99432-0.83738
  -8   5   8 239.744  11.329   1-0.01086-0.47886-0.07247 0.16149 0.99695-0.74585
  -8   5  11 763.105 20.3247   1 0.06984-0.55957-0.08421 0.17321 0.98803-0.64278
  -8   5  14 403.147  16.028   1 0.13461-0.62436-0.09230 0.18129 0.97361-0.53420
  -8   5  17 831.746 23.4005   1 0.18434-0.67410-0.09729 0.18626 0.95820-0.42465
  -8   5  20-14.2238 6.96341   1 0.22076-0.71054-0.09975 0.18871 0.94465-0.31694
  -8   4  21  45.311 4.39127   1 0.21666-0.75098-0.14560 0.14549 0.93117-0.27206
  -8   4  18 608.275 20.7183   1 0.18532-0.71962-0.14409 0.14399 0.94388-0.37893
  -8   4  15 8.89683 4.93721   1 0.14128-0.67557-0.14026 0.14018 0.95955-0.48875
  -8   4  12 177.461 10.8722   1 0.08250-0.61677-0.13353 0.13347 0.97595-0.59930
  -8   4   9 157.991 9.99662   1 0.00744-0.54170-0.12327 0.12323 0.98918-0.70668
  -8   4   6 157.582 9.42607   1-0.08392-0.45033-0.10902 0.10900 0.99348-0.80513
  -8   4   3-0.73538  4.7374   1-0.18894-0.34530-0.09076 0.09075 0.98201-0.88781
  -8   4   0 1383.58 23.4503   1-0.30171-0.23251-0.06919 0.06920 0.94875-0.94871
  -8   4  -3 11.7383 4.78276   1-0.41399-0.12022-0.04577 0.04578 0.89107-0.98518
  -8   4  -6 166.457 9.57532   1-0.51751-0.01669-0.02230 0.02233 0.81097-0.99923
  -8   4  -9 159.408 9.58664   1-0.60645 0.07227-0.00041 0.00046 0.71413-0.99654
  -8   4 -12 209.998 11.1099   1-0.67835 0.14418 0.01883-0.01877 0.60742-0.98398
  -8   4 -15-0.51561 5.48093   1-0.73345 0.19929 0.03502-0.03493 0.49683-0.96755
  -8   4 -18 631.268 20.3887   1-0.77352 0.23938 0.04816-0.04806 0.38655-0.95142
  -8   4 -21 41.5197 3.91761   1-0.80081 0.26668 0.05850-0.05839 0.27900-0.93802
  -8   3 -20 12.1655 6.10797   1-0.81756 0.23889 0.01167-0.10062 0.30958-0.93720
  -8   3 -17  809.12 23.2281   1-0.78614 0.20746 0.00034-0.08930 0.41904-0.95251
  -8   3 -14 419.123 15.7208   1-0.74081 0.16212-0.01398-0.07500 0.53086-0.97018
  -8   3 -11 754.844 19.6702   1-0.67922 0.10051-0.03151-0.05749 0.64196-0.98712
  -8   3  -8 258.976 11.5357   1-0.59983 0.02111-0.05215-0.03686 0.74726-0.99827
  -8   3  -5 890.171 19.2581   1-0.50318-0.07556-0.07525-0.01378 0.83989-0.99675
  -8   3  -2 86.9554  6.0348   1-0.39315-0.18560-0.09943 0.01039 0.91265-0.97536
  -8   3   1 1356.04 23.6187   1-0.27712-0.30164-0.12284 0.03378 0.96070-0.92926
  -8   3   4 224.802 10.2916   1-0.16423-0.41454-0.14363 0.05455 0.98389-0.85830
  -8   3   7 628.553 17.1667   1-0.06246-0.51633-0.16055 0.07146 0.98684-0.76709
  -8   3  10 7.06565 5.68966   1 0.02347-0.60227-0.17324 0.08413 0.97666-0.66276
  -8   3  13 602.864 18.4827   1 0.09219-0.67101-0.18197 0.09285 0.96030-0.55225
  -8   3  16 14.6989 2.64988   1 0.14470-0.72353-0.18736 0.09822 0.94294-0.44074
  -8   3  19 463.004 18.6218   1 0.18302-0.76187-0.19008 0.10092 0.92778-0.33143
  -8   2  20 268.278 15.2241   1 0.17729-0.80068-0.23528 0.05705 0.91031-0.28256
  -8   2  17 1526.32 31.6681   1 0.14462-0.76799-0.23360 0.05539 0.92430-0.39070
  -8   2  14 2016.84 34.4871   1 0.09850-0.72185-0.22949 0.05130 0.94166-0.50222
  -8   2  11 1919.58 31.8184   1 0.03657-0.65992-0.22228 0.04411 0.95997-0.61467
  -8   2   8 221.745   11.40   1-0.04292-0.58041-0.21126 0.03310 0.97477-0.72363
  -8   2   5 2643.35  33.818   1-0.13991-0.48341-0.19591 0.01777 0.97946-0.82247
  -8   2   2 1173.15 22.3215   1-0.25109-0.37221-0.17627-0.00186 0.96623-0.90339
  -8   2  -1 2464.36 32.1052   1-0.36930-0.25399-0.15326-0.02485 0.92865-0.95996
  -8   2  -4 2462.84 32.4869   1-0.48496-0.13831-0.12864-0.04945 0.86465-0.99011
  -8   2  -7 2382.76 32.7635   1-0.58918-0.03408-0.10448-0.07360 0.77766-0.99727
  -8   2 -10 410.177 14.9844   1-0.67639 0.05314-0.08247-0.09560 0.67480-0.98856
  -8   2 -13 1757.15  31.287   1-0.74494 0.12171-0.06354-0.11450 0.56376-0.97168
  -8   2 -16 501.935 18.1515   1-0.79597 0.17275-0.04798-0.13005 0.45065-0.95273
  -8   2 -19 1311.54 30.0084   1-0.83184 0.20863-0.03560-0.14241 0.33934-0.93557
  -8   1 -18 416.821 17.8437   1-0.84358 0.17583-0.08331-0.18377 0.36825-0.93308
  -8   1 -15 17.8695 2.94706   1-0.80288 0.13511-0.09680-0.17030 0.48131-0.95198
  -8   1 -12 14.6352 2.74792   1-0.74568 0.07790-0.11368-0.15343 0.59536-0.97188
  -8   1  -9 5.98773 4.80875   1-0.66969 0.00190-0.13403-0.13310 0.70556-0.98793
  -8   1  -6 28.1561 2.71808   1-0.57447-0.09333-0.15736-0.10978 0.80473-0.99294
  -8   1  -3-1.22474 4.84765   1-0.46313-0.20469-0.18238-0.08478 0.88453-0.97859
  -8   1   0 1005.75 21.5225   1-0.34310-0.32473-0.20706-0.06011 0.93846-0.93837
  -8   1   3-4.93527 4.72516   1-0.22455-0.44329-0.22926-0.03793 0.96510-0.87086
  -8   1   6 9.55131  5.1735   1-0.11694-0.55092-0.24743-0.01978 0.96892-0.78052
  -8   1   9 12.6295 5.18771   1-0.02611-0.64176-0.26103-0.00619 0.95781-0.67526
  -8   1  12  59.251 5.34969   1 0.04620-0.71409-0.27034 0.00310 0.93973-0.56304
  -8   1  15 2.85557  5.2031   1 0.10107-0.76896-0.27607 0.00882 0.92065-0.44980
  -8   1  18  369.17 16.8914   1 0.14083-0.80874-0.27897 0.01170 0.90412-0.33912
  -8   0  16 94.8646 7.23162   1 0.09963-0.81207-0.32170-0.03462 0.89782-0.39557
  -8   0  13 1.13242 5.60517   1 0.05190-0.76432-0.31738-0.03892 0.91662-0.50852
  -8   0  10 423.493 15.9239   1-0.01274-0.69967-0.30976-0.04653 0.93658-0.62264
  -8   0   7 5.25478  5.0781   1-0.09630-0.61610-0.29802-0.05825 0.95266-0.73287
  -8   0   4 39.1068 2.92689   1-0.19857-0.51381-0.28160-0.07465 0.95726-0.83162
  -8   0   1 5.22525 4.64919   1-0.31540-0.39697-0.26063-0.09561 0.94155-0.91006
  -8   0  -2 117.864 8.62082   1-0.43813-0.27423-0.23629-0.11993 0.89876-0.96142
  -8   0  -5 4.52781  5.1625   1-0.55578-0.15656-0.21071-0.14549 0.82777-0.98458
  -8   0  -8 580.564 18.1618   1-0.65901-0.05332-0.18619-0.17000 0.73377-0.98474
  -8   0 -11 9.70617 2.46747   1-0.74285 0.03053-0.16441-0.19177 0.62538-0.97050
  -8   0 -14 47.6797 3.56417   1-0.80673 0.09443-0.14615-0.21001 0.51089-0.95016
  -8   0 -17 17.1974 6.88956   1-0.85268 0.14039-0.13148-0.22467 0.39626-0.92968
  -8  -1 -13 1461.61 31.2002   1-0.80736 0.05052-0.19604-0.24918 0.53920-0.94708
  -8  -1 -10 102.518 7.46795   1-0.73628-0.02057-0.21573-0.22951 0.65345-0.96718
  -8  -1  -7 1542.82 29.5266   1-0.64427-0.11260-0.23891-0.20634 0.75881-0.97838
  -8  -1  -4 773.791 20.7356   1-0.53335-0.22354-0.26443-0.18084 0.84597-0.97139
  -8  -1  -1 2331.11 34.9643   1-0.41063-0.34626-0.29020-0.15509 0.90659-0.93786
  -8  -1   2 497.238 16.8696   1-0.28723-0.46968-0.31372-0.13158 0.93757-0.87469
  -8  -1   5 1772.83 31.4865   1-0.17425-0.58268-0.33309-0.11223 0.94291-0.78587
  -8  -1   8  21.886 2.85156   1-0.07889-0.67805-0.34756-0.09778 0.93128-0.68009
  -8  -1  11 1532.48 31.9703   1-0.00344-0.75351-0.35739-0.08796 0.91181-0.56646
  -8  -1  14 933.685 26.1083   1 0.05330-0.81026-0.36338-0.08199 0.89128-0.45179
  -8  -2  12 206.707  12.691   1 0.00131-0.80280-0.40388-0.13054 0.88424-0.50749
  -8  -2   9 563.104 19.6994   1-0.06554-0.73594-0.39592-0.13848 0.90552-0.62293
  -8  -2   6 279.311 13.6855   1-0.15270-0.64876-0.38353-0.15085 0.92249-0.73405
  -8  -2   3 896.991 23.5844   1-0.25978-0.54167-0.36609-0.16828 0.92642-0.83214
  -8  -2   0 12.0707 4.95107   1-0.38155-0.41989-0.34386-0.19050 0.90737-0.90724
  -8  -2  -3 836.107 22.8228   1-0.50758-0.29384-0.31836-0.21597 0.85845-0.95247
  -8  -2  -6 317.425 14.6161   1-0.62550-0.17591-0.29213-0.24219 0.77995-0.96812
  -8  -2  -9 435.063 18.0615   1-0.72582-0.07558-0.26764-0.26666 0.67911-0.96144
  -8  -2 -12 200.125 12.7801   1-0.80459 0.00321-0.24649-0.28779 0.56599-0.94246
  -7  -2 -17 11.2171 6.01136   1-0.89158 0.17927-0.18587-0.30386 0.33914-0.87254
  -7  -2 -14  777.53  22.816   1-0.84879 0.13646-0.20050-0.28925 0.46125-0.90051
  -7  -2 -11 15.5596 5.70349   1-0.78434 0.07200-0.21983-0.26993 0.58761-0.93271
  -7  -2  -8 1.48962 5.08801   1-0.69328-0.01908-0.24427-0.24551 0.71098-0.96194
  -7  -2  -5 23.7185 2.61409   1-0.57398-0.13839-0.27313-0.21666 0.81879-0.97559
  -7  -2  -2 278.307 12.6487   1-0.43269-0.27969-0.30396-0.18586 0.89593-0.95857
  -7  -2   1 5.83182  4.5528   1-0.28487-0.42752-0.33288-0.15695 0.93307-0.90156
  -7  -2   4 635.503 18.2078   1-0.14892-0.56349-0.35649-0.13335 0.93374-0.80809
  -7  -2   7 56.5285 3.41462   1-0.03699-0.67543-0.37343-0.11643 0.91145-0.69164
  -7  -2  10 2.68042 6.13576   1 0.04796-0.76040-0.38427-0.10561 0.88065-0.56669
  -7  -2  13 8.84169 4.67858   1 0.10886-0.82131-0.39037-0.09952 0.85111-0.44300
  -7  -2  16 87.1881  7.1512   1 0.15050-0.86296-0.39308-0.09682 0.82760-0.32534
  -7  -1  18 404.087 17.6741   1 0.18966-0.85760-0.35016-0.05070 0.83667-0.27165
  -7  -1  15 2.32185 5.44521   1 0.15598-0.82391-0.34872-0.05212 0.85610-0.38524
  -7  -1  12 64.7552 4.14264   1 0.10584-0.77375-0.34451-0.05632 0.88218-0.50547
  -7  -1   9 14.8861 2.36278   1 0.03478-0.70268-0.33640-0.06441 0.91212-0.62956
  -7  -1   6 11.7723 4.83561   1-0.06112-0.60677-0.32307-0.07773 0.93929-0.75088
  -7  -1   3 2.87976 4.63618   1-0.18249-0.48538-0.30348-0.09730 0.95223-0.85797
  -7  -1   0 986.712 20.7258   1-0.32287-0.34499-0.27780-0.12296 0.93692-0.93682
  -7  -1  -3 12.6219 4.58845   1-0.46769-0.20015-0.24820-0.15255 0.88381-0.97785
  -7  -1  -6 23.6683 2.49963   1-0.59984-0.06799-0.21825-0.18249 0.79461-0.98281
  -7  -1  -9  8.3085 4.92837   1-0.70780 0.03998-0.19120-0.20952 0.68104-0.96339
  -7  -1 -12 23.0412 2.71386   1-0.78867 0.12087-0.16875-0.23195 0.55696-0.93346
  -7  -1 -15 14.1205  5.7323   1-0.84534 0.17756-0.15114-0.24954 0.43256-0.90322
  -7  -1 -18 433.108  18.067   1-0.88265 0.21487-0.13784-0.26283 0.31324-0.87805
  -7   0 -19 3.11171 6.25446   1-0.87110 0.24786-0.09028-0.22132 0.28673-0.88294
  -7   0 -16 3567.57 46.2829   1-0.83871 0.21546-0.10238-0.20924 0.40325-0.90530
  -7   0 -13-3.39672 5.15823   1-0.78896 0.16570-0.11840-0.19323 0.52530-0.93321
  -7   0 -10 4419.64 45.6204   1-0.71735 0.09408-0.13895-0.17270 0.64892-0.96267
  -7   0  -7 2.41069 4.61612   1-0.62033-0.00296-0.16408-0.14758 0.76604-0.98564
  -7   0  -4 3336.29 36.9271   1-0.49840-0.12490-0.19273-0.11895 0.86455-0.99000
  -7   0  -1 8.36339 4.16188   1-0.35937-0.26395-0.22232-0.08938 0.93195-0.96325
  -7   0   2 5198.11 45.5671   1-0.21791-0.40542-0.24943-0.06228 0.96245-0.89959
  -7   0   5 9.39202 2.10179   1-0.08949-0.53385-0.27136-0.04037 0.96104-0.80403
  -7   0   8 6309.14 53.8015   1 0.01634-0.63970-0.28717-0.02457 0.93994-0.68878
  -7   0  11 4.61986 4.47912   1 0.09749-0.72086-0.29743-0.01433 0.91145-0.56614
  -7   0  14 1941.04 33.9818   1 0.15652-0.77990-0.30332-0.00846 0.88396-0.44449
  -7   0  17-5.85139 6.30215   1 0.19751-0.82091-0.30600-0.00579 0.86172-0.32810
  -7   0  20 2697.71 44.7042   1 0.22435-0.84776-0.30639-0.00543 0.84621-0.21844
  -7   1  22 43.4876 4.08583   1 0.25494-0.83382-0.26181 0.03905 0.85612-0.16560
  -7   1  19 13.2895 3.12807   1 0.23405-0.81292-0.26233 0.03959 0.86794-0.27157
  -7   1  16 271.328  13.863   1 0.20091-0.77977-0.26091 0.03818 0.88630-0.38408
  -7   1  13 0.46653 4.73482   1 0.15222-0.73106-0.25684 0.03412 0.91052-0.50245
  -7   1  10 205.281 10.9314   1 0.08416-0.66299-0.24913 0.02644 0.93802-0.62410
  -7   1   7 18.4339 2.15584   1-0.00663-0.57219-0.23666 0.01398 0.96302-0.74326
  -7   1   4 11.3064 4.60679   1-0.12084-0.45796-0.21850-0.00417 0.97578-0.85017
  -7   1   1 16.6462 2.10228   1-0.25355-0.32524-0.19466-0.02799 0.96419-0.93273
  -7   1  -2 250.731  10.708   1-0.39300-0.18577-0.16677-0.05587 0.91895-0.98164
  -7   1  -5    0.00 4.20334   1-0.52423-0.05453-0.13777-0.08484 0.83944-0.99628
  -7   1  -8 515.019 15.3367   1-0.63555 0.05680-0.11072-0.11189 0.73415-0.98514
  -7   1 -11 10.2332 4.78614   1-0.72229 0.14355-0.08750-0.13508 0.61522-0.96037
  -7   1 -14  14.942 2.61866   1-0.78554 0.20682-0.06874-0.15383 0.49288-0.93218
  -7   1 -17 1.64119 5.44321   1-0.82909 0.25039-0.05416-0.16839 0.37338-0.90684
  -7   1 -20 176.863 11.7751   1-0.85706 0.27837-0.04318-0.17936 0.25963-0.88724
  -7   2 -21-5.06109 7.04473   1-0.84063 0.30648 0.00349-0.13696 0.23193-0.89093
  -7   2 -18 8.26986 6.68445   1-0.81668 0.28252-0.00647-0.12702 0.34301-0.90786
  -7   2 -15 27.4963 2.97461   1-0.77869 0.24451-0.01972-0.11379 0.45984-0.93055
  -7   2 -12  424.64 14.9175   1-0.72295 0.18876-0.03682-0.09670 0.58037-0.95691
  -7   2  -9 8.33906 4.51688   1-0.64572 0.11151-0.05816-0.07538 0.69976-0.98216
  -7   2  -6 1166.38 21.1245   1-0.54491 0.01069-0.08348-0.05008 0.80964-0.99789
  -7   2  -3 8.12402 4.44377   1-0.42276-0.11148-0.11143-0.02214 0.89891-0.99300
  -7   2   0 73.1218 5.15254   1-0.28790-0.24635-0.13949 0.00590 0.95769-0.95763
  -7   2   3 123.674 7.46257   1-0.15375-0.38051-0.16471 0.03110 0.98293-0.88871
  -7   2   6 821.542 17.7502   1-0.03318-0.50109-0.18497 0.05135 0.98038-0.79202
  -7   2   9 0.76831 4.54535   1 0.06633-0.60062-0.19964 0.06601 0.96092-0.67840
  -7   2  12 578.483 17.3391   1 0.14329-0.67760-0.20926 0.07561 0.93502-0.55836
  -7   2  15 18.9462 2.86019   1 0.19993-0.73425-0.21486 0.08119 0.90988-0.43906
  -7   2  18 8.96827 5.60517   1 0.23973-0.77406-0.21744 0.08376 0.88928-0.32431
  -7   2  21 11.5537 6.48257   1 0.26608-0.80042-0.21779 0.08409 0.87468-0.21556
  -7   3  23 43.4416 4.09302   1 0.29392-0.78373-0.17244 0.12779 0.88179-0.15992
  -7   3  20 1886.32 35.9424   1 0.27355-0.76335-0.17301 0.12837 0.89286-0.26513
  -7   3  17 13.6175 5.34122   1 0.24144-0.73123-0.17168 0.12706 0.90977-0.37620
  -7   3  14 669.648 19.0217   1 0.19471-0.68449-0.16782 0.12322 0.93184-0.49242
  -7   3  11  107.15  8.5071   1 0.13007-0.61983-0.16059 0.11601 0.95667-0.61140
  -7   3   8 5947.48 48.0376   1 0.04466-0.53441-0.14901 0.10444 0.97923-0.72811
  -7   3   5 106.663 7.40618   1-0.06222-0.42751-0.13225 0.08770 0.99123-0.83426
  -7   3   2 3242.82 33.0866   1-0.18683-0.30290-0.11025 0.06572 0.98223-0.91942
  -7   3  -1-4.32218  3.6789   1-0.31970-0.17001-0.08421 0.03968 0.94352-0.97486
  -7   3  -4 1821.22 25.3437   1-0.44798-0.04172-0.05652 0.01202 0.87291-0.99841
  -7   3  -7 333.705 11.6917   1-0.56041 0.07073-0.02993-0.01456 0.77619-0.99583
  -7   3 -10 4588.85 43.7487   1-0.65113 0.16146-0.00642-0.03806 0.66351-0.97731
  -7   3 -13 0.86156 4.13187   1-0.71966 0.23001 0.01313-0.05759 0.54462-0.95257
  -7   3 -16 2362.12 35.6928   1-0.76864 0.27900 0.02871-0.07315 0.42627-0.92837
  -7   3 -19 5.09912  5.8056   1-0.80162 0.31199 0.04073-0.08516 0.31211-0.90837
  -7   3 -22 666.796 22.5383   1-0.82188 0.33227 0.04974-0.09415 0.20361-0.89402
  -7   4 -23  68.608 5.85187   1-0.80085 0.35578 0.09559-0.05093 0.17465-0.89645
  -7   4 -20 1915.53 35.6753   1-0.78399 0.33890 0.08746-0.04282 0.28069-0.90834
  -7   4 -17 4.13142 5.41633   1-0.75557 0.31047 0.07656-0.03194 0.39220-0.92570
  -7   4 -14 657.435 18.5335   1-0.71269 0.26758 0.06240-0.01780 0.50817-0.94752
  -7   4 -11 109.331 6.88792   1-0.65207 0.20694 0.04454 0.00005 0.62586-0.97105
  -7   4  -8 6018.02 48.2277   1-0.57085 0.12571 0.02283 0.02174 0.73990-0.99094
  -7   4  -5  111.20 7.53108   1-0.46830 0.02315-0.00221 0.04677 0.84202-0.99891
  -7   4  -2 3258.64 33.3268   1-0.34798-0.09718-0.02908 0.07363 0.92247-0.98521
  -7   4   1-2.47183  4.1912   1-0.21874-0.22644-0.05541 0.09994 0.97381-0.94240
  -7   4   4 1784.43 25.0883   1-0.09255-0.35264-0.07871 0.12322 0.99502-0.86946
  -7   4   7 304.644 11.4125   1 0.02000-0.46521-0.09733 0.14183 0.99210-0.77238
  -7   4  10 4577.11  43.804   1 0.11302-0.55824-0.11086 0.15534 0.97462-0.66075
  -7   4  13 7.86349 5.13195   1 0.18548-0.63071-0.11980 0.16426 0.95150-0.54348
  -7   4  16 2245.97 35.2682   1 0.23928-0.68453-0.12503 0.16948 0.92893-0.42675
  -7   4  19 11.4467 5.66583   1 0.27741-0.72267-0.12743 0.17186 0.91026-0.31394
  -7   4  22 652.873 22.5492   1 0.30278-0.74805-0.12769 0.17210 0.89691-0.20643
  -7   5  21 8.89661 6.09523   1 0.30831-0.70905-0.08220 0.21568 0.91127-0.25219
  -7   5  18   11.66 7.51109   1 0.27772-0.67844-0.08104 0.21454 0.92647-0.36155
  -7   5  15 32.8186 2.98786   1 0.23341-0.63412-0.07749 0.21100 0.94616-0.47538
  -7   5  12 421.984 14.7548   1 0.17256-0.57326-0.07079 0.20432 0.96815-0.59153
  -7   5   9 1.52817 5.26609   1 0.09275-0.49343-0.06011 0.19366 0.98807-0.70560
  -7   5   6 1113.24 21.0363   1-0.00671-0.39396-0.04476 0.17831 0.99884-0.81052
  -7   5   3 12.0402 4.30478   1-0.12294-0.27771-0.02457 0.15815 0.99151-0.89735
  -7   5   0  67.667 5.50292   1-0.24836-0.15228-0.00045 0.13404 0.95809-0.95808
  -7   5  -3 130.036 7.42464   1-0.37206-0.02856 0.02567 0.10793 0.89545-0.98959
  -7   5  -6 828.564 18.0988   1-0.48359 0.08298 0.05141 0.08221 0.80717-0.99546
  -7   5  -9 3.03452 4.67652   1-0.57645 0.17585 0.07479 0.05885 0.70142-0.98387
  -7   5 -12 555.434 16.5018   1-0.64884 0.24826 0.09475 0.03890 0.58711-0.96370
  -7   5 -15 11.0582 5.62749   1-0.70228 0.30171 0.11104 0.02264 0.47111-0.94186
  -7   5 -18-0.55015 5.52901   1-0.73963 0.33907 0.12388 0.00980 0.35763-0.92252
  -7   5 -21-5.04109 6.48764   1-0.76388 0.36333 0.13373-0.00003 0.24870-0.90775
  -7   6 -22 44.4559 3.96137   1-0.74132 0.38531 0.17956 0.04321 0.21609-0.90654
  -7   6 -19 6.54324 6.80825   1-0.72092 0.36490 0.17069 0.05206 0.32252-0.91882
  -7   6 -16 275.751  13.778   1-0.68861 0.33258 0.15906 0.06368 0.43349-0.93563
  -7   6 -13 -1.3797 5.10057   1-0.64171 0.28566 0.14425 0.07847 0.54748-0.95548
  -7   6 -10 218.963 10.8553   1-0.57744 0.22138 0.12597 0.09674 0.66124-0.97508
  -7   6  -7 15.4648 5.75758   1-0.49389 0.13782 0.10428 0.11841 0.76915-0.98883
  -7   6  -4 15.9678 2.44032   1-0.39151 0.03542 0.07991 0.14276 0.86337-0.98891
  -7   6  -1 16.8965 2.45354   1-0.27475-0.08135 0.05440 0.16825 0.93567-0.96706
  -7   6   2 252.534 10.5846   1-0.15223-0.20388 0.02993 0.19271 0.98074-0.91797
  -7   6   5 -1.4363 4.84418   1-0.03442-0.32171 0.00855 0.21407 0.99897-0.84205
  -7   6   8 504.923 15.6594   1 0.07000-0.42614-0.00845 0.23106 0.99628-0.74521
  -7   6  11 2.15077  4.5726   1 0.15640-0.51256-0.02083 0.24342 0.98104-0.63582
  -7   6  14 14.0222 5.90213   1 0.22406-0.58023-0.02904 0.25161 0.96085-0.52147
  -7   6  17 8.78871 5.49294   1 0.27462-0.63080-0.03384 0.25640 0.94100-0.40748
  -7   6  20 182.736 12.7025   1 0.31060-0.66679-0.03598 0.25852 0.92450-0.29682
  -7   7  19 3.76184 7.36527   1 0.30973-0.62138 0.01101 0.30060 0.93617-0.33989
  -7   7  16 3591.77 47.1225   1 0.26827-0.57991 0.01420 0.29743 0.95331-0.45118
  -7   7  13-3.44783 5.50685   1 0.21157-0.52320 0.02030 0.29134 0.97234-0.56437
  -7   7  10 4337.52 46.1881   1 0.13757-0.44918 0.03003 0.28162 0.98947-0.67564
  -7   7   7 5.28731 4.79511   1 0.04562-0.35722 0.04401 0.26766 0.99865-0.77898
  -7   7   4 3315.52 37.1339   1-0.06206-0.24953 0.06240 0.24929 0.99222-0.86670
  -7   7   1-1.10438 4.55347   1-0.17939-0.13218 0.08456 0.22714 0.96298-0.93161
  -7   7  -2 5025.81 44.9613   1-0.29723-0.01433 0.10895 0.20277 0.90730-0.97009
  -7   7  -5 9.73564 4.59127   1-0.40611 0.09456 0.13350 0.17823 0.82706-0.98400
  -7   7  -8 6327.13 53.5943   1-0.49931 0.18778 0.15637 0.15538 0.72859-0.97968
  -7   7 -11 1.36779 5.41385   1-0.57409 0.26257 0.17638 0.13539 0.61970-0.96494
  -7   7 -14 2045.95 34.4161   1-0.63089 0.31938 0.19306 0.11872 0.50709-0.94648
  -7   7 -17-1.72275 6.67218   1-0.67184 0.36034 0.20650 0.10530 0.39530-0.92884
  -7   7 -20 2676.56 44.5717   1-0.69952 0.38804 0.21700 0.09482 0.28684-0.91453
  -7   8 -18 383.953 17.5421   1-0.65206 0.38510 0.25338 0.14748 0.35651-0.92145
  -7   8 -15 9.08195 5.84403   1-0.61656 0.34960 0.24123 0.15962 0.46599-0.93678
  -7   8 -12 55.2371 4.52555   1-0.56661 0.29963 0.22605 0.17479 0.57703-0.95367
  -7   8  -9 9.34128 5.98134   1-0.50004 0.23304 0.20769 0.19313 0.68599-0.96848
  -7   8  -6 7.41491 5.73693   1-0.41579 0.14879 0.18639 0.21441 0.78727-0.97560
  -7   8  -3 0.41468  5.1959   1-0.31531 0.04829 0.16302 0.23776 0.87375-0.96793
  -7   8   0 973.952  21.115   1-0.20355-0.06348 0.13911 0.26165 0.93871-0.93874
  -7   8   3  7.0032  5.3236   1-0.08860-0.17844 0.11658 0.28417 0.97858-0.88446
  -7   8   6 23.6775 2.86852   1 0.02052-0.28758 0.09712 0.30362 0.99473-0.80646
  -7   8   9 18.5025 2.77364   1 0.11672-0.38379 0.08170 0.31902 0.99278-0.71036
  -7   8  12 15.4979 3.16623   1 0.19636-0.46345 0.07049 0.33021 0.97998-0.60341
  -7   8  15 14.8077 6.29067   1 0.25894-0.52604 0.06306 0.33763 0.96282-0.49209
  -7   8  18 421.648 18.1823   1 0.30584-0.57296 0.05877 0.34191 0.94582-0.38094
  -7   9  17 1.32192 6.12948   1 0.29914-0.52171 0.10729 0.38244 0.95292-0.41944
  -7   9  14 778.969 23.5778   1 0.24694-0.46950 0.11273 0.37702 0.96892-0.52959
  -7   9  11  9.2353 6.76345   1 0.17896-0.40151 0.12148 0.36828 0.98313-0.63796
  -7   9   8 16.0826 6.43617   1 0.09463-0.31716 0.13408 0.35570 0.99043-0.73941
  -7   9   5 27.1688 3.18719   1-0.00435-0.21817 0.15070 0.33910 0.98427-0.82739
  -7   9   2 257.983 12.7318   1-0.11311-0.10940 0.17089 0.31893 0.95823-0.89551
  -7   9  -1-4.54268 5.92293   1-0.22402 0.00153 0.19340 0.29643 0.90852-0.93995
  -7   9  -4 602.639 18.1534   1-0.32873 0.10625 0.21652 0.27333 0.83574-0.96132
  -7   9  -7 45.1045 3.57439   1-0.42061 0.19814 0.23854 0.25133 0.74459-0.96433
  -7   9 -10 7.38743 6.63276   1-0.49626 0.27380 0.25823 0.23165 0.64171-0.95560
  -7   9 -13 12.6572 5.75325   1-0.55521 0.33277 0.27501 0.21489 0.53336-0.94140
  -7   9 -16 80.0479 6.34769   1-0.59887 0.37644 0.28878 0.20113 0.42419-0.92638
  -7  10 -14 372.481 17.2781   1-0.54005 0.36215 0.32329 0.25567 0.48876-0.92820
  -7  10 -11 40.8172 3.86943   1-0.48815 0.31024 0.30802 0.27092 0.59598-0.94127
  -7  10  -8 2307.50 38.2161   1-0.42066 0.24273 0.28991 0.28902 0.69951-0.95064
  -7  10  -5 19.6785 7.15532   1-0.33733 0.15939 0.26935 0.30956 0.79394-0.95092
  -7  10  -2 1463.38 29.3563   1-0.24031 0.06236 0.24727 0.33162 0.87303-0.93586
  -7  10   1 15.8255 3.09983   1-0.13476-0.04321 0.22513 0.35375 0.93151-0.90019
  -7  10   4 684.362 20.2259   1-0.02806-0.14992 0.20459 0.37428 0.96718-0.84170
  -7  10   7  91.198 7.72119   1 0.07211-0.25010 0.18703 0.39182 0.98201-0.76239
  -7  10  10 1893.14 35.5328   1 0.15999-0.33800 0.17320 0.40563 0.98120-0.66742
  -7  10  13-1.26538 8.15161   1 0.23269-0.41071 0.16318 0.41564 0.97101-0.56308
  -7  11   9 15.2246 6.94907   1 0.14013-0.27360 0.22555 0.44235 0.97368-0.69130
  -7  11   6  865.29 24.7073   1 0.05002-0.18347 0.24041 0.42751 0.96725-0.77902
  -7  11   3 4.61433 6.21223   1-0.04976-0.08368 0.25859 0.40933 0.94356-0.84949
  -7  11   0 2942.04 43.6673   1-0.15289 0.01946 0.27914 0.38880 0.89887-0.89895
  -7  11  -3 34.4495 4.07904   1-0.25208 0.11866 0.30061 0.36735 0.83287-0.92710
  -7  11  -6 1006.74 26.8346   1-0.34107 0.20767 0.32147 0.34651 0.74889-0.93727
  -7  11  -9-2.54248 7.52076   1-0.41606 0.28268 0.34052 0.32747 0.65236-0.93489
  -6  11  -8 17.2486 7.34075   1-0.37985 0.33551 0.36449 0.34803 0.66766-0.91882
  -6  11  -5 527.965 19.6232   1-0.29526 0.25090 0.34310 0.36940 0.76918-0.92619
  -6  11  -2 50.8524  4.0791   1-0.19363 0.14926 0.31954 0.39294 0.85515-0.91801
  -6  11   1 570.107 19.8505   1-0.08051 0.03613 0.29551 0.41696 0.91821-0.88692
  -6  11   4 420.181 17.6295   1 0.03502-0.07942 0.27312 0.43933 0.95476-0.82932
  -6  11   7 544.989  20.028   1 0.14315-0.18756 0.25418 0.45825 0.96693-0.74734
  -6  11  10 26.6879 4.03018   1 0.23659-0.28101 0.23961 0.47281 0.96141-0.64766
  -6  10  14 73.3481 5.68145   1 0.32915-0.41813 0.17842 0.44492 0.94409-0.50479
  -6  10  11 188.041 13.4989   1 0.25906-0.34802 0.18718 0.43618 0.96352-0.61837
  -6  10   8 948.238 24.6537   1 0.16976-0.25871 0.20033 0.42305 0.97639-0.72539
  -6  10   5 112.715 8.06839   1 0.06285-0.15179 0.21821 0.40518 0.97441-0.81756
  -6  10   2 491.927 17.5219   1-0.05568-0.03325 0.24028 0.38312 0.94920-0.88651
  -6  10  -1 244.245 12.9096   1-0.17595 0.08704 0.26496 0.35846 0.89604-0.92750
  -6  10  -4 149.776 10.6124   1-0.28732 0.19843 0.28996 0.33348 0.81650-0.94211
  -6  10  -7 118.607 8.22449   1-0.38218 0.29329 0.31321 0.31025 0.71748-0.93724
  -6  10 -10 669.028 21.4261   1-0.45749 0.36862 0.33339 0.29008 0.60768-0.92159
  -6  10 -13 78.7206 5.06036   1-0.51393 0.42508 0.35006 0.27343 0.49443-0.90249
  -6   9 -18 8.72464 7.38238   1-0.60730 0.47393 0.32794 0.20651 0.31495-0.87992
  -6   9 -15 497.683  18.868   1-0.57571 0.44233 0.31644 0.21800 0.42609-0.89691
  -6   9 -12 346.907 15.5217   1-0.52909 0.39570 0.30163 0.23280 0.54089-0.91756
  -6   9  -9 803.008 21.9284   1-0.46430 0.33089 0.28313 0.25127 0.65600-0.93851
  -6   9  -6 394.796 15.1433   1-0.37898 0.24556 0.26097 0.27342 0.76534-0.95371
  -6   9  -3 683.266 19.2404   1-0.27351 0.14007 0.23593 0.29845 0.86021-0.95442
  -6   9   0 1.73451 5.27532   1-0.15289 0.01944 0.20974 0.32461 0.93133-0.93139
  -6   9   3 813.486 21.0472   1-0.02703-0.10643 0.18487 0.34947 0.97301-0.87892
  -6   9   6 580.226  18.117   1 0.09233-0.22581 0.16357 0.37076 0.98643-0.79818
  -6   9   9 717.932 20.5229   1 0.19602-0.32951 0.14709 0.38721 0.97893-0.69653
  -6   9  12 223.836  12.722   1 0.27980-0.41331 0.13554 0.39875 0.96001-0.58346
  -6   9  15 473.271 18.9164   1 0.34372-0.47724 0.12826 0.40602 0.93768-0.46698
  -6   9  18 25.0365 3.55796   1 0.39010-0.52363 0.12435 0.40991 0.91710-0.35224
  -6   8  19 1256.32  30.813   1 0.39584-0.57391 0.07622 0.36897 0.90746-0.31121
  -6   8  16 469.508 18.5083   1 0.35538-0.53344 0.07896 0.36625 0.92770-0.42560
  -6   8  13 1690.44 31.2864   1 0.29810-0.47615 0.08479 0.36044 0.95161-0.54366
  -6   8  10 365.346 14.8043   1 0.22094-0.39897 0.09465 0.35060 0.97509-0.66129
  -6   8   7 2227.65 32.2257   1 0.12232-0.30034 0.10943 0.33583 0.99090-0.77126
  -6   8   4 2413.67 32.4078   1 0.00445-0.18246 0.12950 0.31578 0.98911-0.86362
  -6   8   1 2319.56 31.2315   1-0.12497-0.05303 0.15407 0.29122 0.96012-0.92878
  -6   8  -2 1148.25 22.4407   1-0.25381 0.07583 0.18107 0.26424 0.89949-0.96230
  -6   8  -5 2584.53 34.2004   1-0.37001 0.19205 0.20778 0.23755 0.81077-0.96773
  -6   8  -8 367.636 13.9616   1-0.46605 0.28810 0.23195 0.21339 0.70318-0.95430
  -6   8 -11 1858.02 31.3447   1-0.54006 0.36212 0.25239 0.19296 0.58681-0.93208
  -6   8 -14 1986.56 34.0899   1-0.59394 0.41602 0.26889 0.17648 0.46926-0.90868
  -6   8 -17 1503.23 31.4668   1-0.63106 0.45315 0.28176 0.16363 0.35495-0.88852
  -6   8 -20 303.284 16.6263   1-0.65477 0.47687 0.29151 0.15389 0.24586-0.87359
  -6   7 -22 35.7975 3.89857   1-0.69657 0.47414 0.25399 0.10237 0.17617-0.86664
  -6   7 -19 12.6155 5.79331   1-0.68003 0.45759 0.24591 0.11042 0.28231-0.87864
  -6   7 -16 294.096 14.7198   1-0.65175 0.42930 0.23499 0.12133 0.39458-0.89675
  -6   7 -13 3.24979 4.97859   1-0.60853 0.38606 0.22063 0.13567 0.51212-0.92014
  -6   7 -10 217.337 11.2689   1-0.54656 0.32408 0.20231 0.15398 0.63216-0.94603
  -6   7  -7 12.4794 5.28074   1-0.46243 0.23994 0.17980 0.17648 0.74892-0.96864
  -6   7  -4 13.1031 2.52665   1-0.35504 0.13254 0.15362 0.20264 0.85306-0.97863
  -6   7  -1 11.1951  5.5433   1-0.22842 0.00590 0.12549 0.23075 0.93338-0.96479
  -6   7   2 241.539 10.4616   1-0.09293-0.12960 0.09816 0.25807 0.98156-0.91882
  -6   7   5 8.23409 4.19032   1 0.03761-0.26015 0.07443 0.28178 0.99721-0.84032
  -6   7   8 518.093 15.7062   1 0.15164-0.37420 0.05601 0.30019 0.98815-0.73711
  -6   7  11 10.3359 5.48142   1 0.24360-0.46617 0.04310 0.31308 0.96558-0.62039
  -6   7  14 16.0751 2.80713   1 0.31338-0.53597 0.03497 0.32119 0.93913-0.49979
  -6   7  17-6.07025 6.21894   1 0.36380-0.58640 0.03055 0.32560 0.91489-0.38140
  -6   7  20  153.39 10.0771   1 0.39840-0.62101 0.02889 0.32724 0.89584-0.26819
  -6   6  21-0.62646 6.65931   1 0.39767-0.66483-0.01766 0.28473 0.88277-0.22372
  -6   6  18 1056.42 25.8609   1 0.36876-0.63590-0.01700 0.28408 0.89993-0.33503
  -6   6  15-7.56901 6.16798   1 0.32520-0.59233-0.01389 0.28099 0.92339-0.45265
  -6   6  12 224.389 10.7959   1 0.26323-0.53034-0.00744 0.27456 0.95125-0.57466
  -6   6   9 1.46882 5.73592   1 0.17914-0.44624 0.00348 0.26365 0.97877-0.69633
  -6   6   6 16.4847 2.34113   1 0.07112-0.33821 0.01994 0.24721 0.99730-0.80901
  -6   6   3 4.33226 4.37625   1-0.05782-0.20926 0.04228 0.22488 0.99494-0.90080
  -6   6   0 4681.98 39.1587   1-0.19775-0.06931 0.06938 0.19780 0.96081-0.96082
  -6   6  -3 12.4454 2.34673   1-0.33394 0.06689 0.09856 0.16864 0.89133-0.98550
  -6   6  -6 7.33968 5.01543   1-0.45305 0.18602 0.12665 0.14056 0.79273-0.98104
  -6   6  -9 12.4373 5.42574   1-0.54826 0.28124 0.15132 0.11590 0.67678-0.95925
  -6   6 -12 207.272 10.6132   1-0.61924 0.35224 0.17162 0.09562 0.55470-0.93132
  -6   6 -15 0.47069 5.54938   1-0.66929 0.40230 0.18760 0.07966 0.43396-0.90473
  -6   6 -18 970.443 24.8949   1-0.70258 0.43560 0.19981 0.06747 0.31835-0.88328
  -6   6 -21 3.73474 5.90514   1-0.72283 0.45587 0.20887 0.05842 0.20921-0.86829
  -6   5 -23 1713.94 35.9658   1-0.75975 0.44826 0.17061 0.00763 0.13642-0.85825
  -6   5 -20  493.71  17.956   1-0.74666 0.43515 0.16330 0.01493 0.24176-0.86944
  -6   5 -17 2534.79 37.0957   1-0.72236 0.41084 0.15316 0.02505 0.35410-0.88762
  -6   5 -14 2362.61 33.5903   1-0.68350 0.37196 0.13956 0.03863 0.47317-0.91255
  -6   5 -11 4755.53 43.4618   1-0.62580 0.31425 0.12180 0.05638 0.59699-0.94221
  -6   5  -8 1077.61 19.7887   1-0.54474 0.23318 0.09937 0.07880 0.72041-0.97148
  -6   5  -5 5245.90 41.0868   1-0.43758 0.12601 0.07249 0.10566 0.83391-0.99083
  -6   5  -2 1470.99 21.2848   1-0.30675-0.00484 0.04269 0.13545 0.92448-0.98725
  -6   5   1 6257.65 43.0826   1-0.16254-0.14906 0.01296 0.16516 0.98069-0.94931
  -6   5   4 4205.54 36.2287   1-0.02092-0.29069-0.01327 0.19137 0.99978-0.87424
  -6   5   7 5562.97 43.5847   1 0.10364-0.41527-0.03373 0.21182 0.98969-0.77000
  -6   5  10 1367.69 23.2043   1 0.20381-0.51545-0.04800 0.22607 0.96357-0.64973
  -6   5  13 3182.81 37.8052   1 0.27921-0.59087-0.05694 0.23499 0.93300-0.52501
  -6   5  16 435.983 15.5922   1 0.33324-0.64490-0.06179 0.23983 0.90517-0.40303
  -6   5  19 2520.51 39.4667   1 0.37012-0.68180-0.06369 0.24171 0.88343-0.28713
  -6   5  22 1866.64  36.896   1 0.39361-0.70530-0.06346 0.24147 0.86873-0.17828
  -6   4  23 457.114 19.3219   1 0.38617-0.74241-0.10855 0.19748 0.85411-0.13226
  -6   4  20 56.9318 5.37716   1 0.36779-0.72401-0.10957 0.19852 0.86594-0.23824
  -6   4  17 581.701 18.3211   1 0.33729-0.69350-0.10875 0.19772 0.88520-0.35166
  -6   4  14 996.777 21.5031   1 0.29110-0.64730-0.10537 0.19436 0.91174-0.47235
  -6   4  11 608.865 15.6824   1 0.22478-0.58096-0.09836 0.18736 0.94352-0.59828
  -6   4   8  32.412 2.51666   1 0.13386-0.49002-0.08638 0.17540 0.97506-0.72397
  -6   4   5 1409.60 20.9748   1 0.01625-0.37241-0.06819 0.15722 0.99598-0.83905
  -6   4   2 307.157 9.97176   1-0.12388-0.23226-0.04348 0.13253 0.99208-0.92930
  -6   4  -1  767.71 15.0255   1-0.27378-0.08234-0.01384 0.10290 0.95126-0.98262
  -6   4  -4 905.229 16.7099   1-0.41573 0.05962 0.01732 0.07176 0.87154-0.99706
  -6   4  -7 1087.92 19.0313   1-0.53557 0.17947 0.04639 0.04271 0.76261-0.98228
  -6   4 -10 14.9111 2.38385   1-0.62782 0.27174 0.07109 0.01802 0.63890-0.95272
  -6   4 -13 904.671 20.5675   1-0.69416 0.33809 0.09082-0.00169 0.51228-0.92025
  -6   4 -16 6.95896 2.62028   1-0.73927 0.38321 0.10596-0.01682 0.38964-0.89177
  -6   4 -19 487.943 17.5094   1-0.76802 0.41198 0.11726-0.02810 0.27391-0.87019
  -6   4 -22 495.651  19.237   1-0.78434 0.42831 0.12546-0.03628 0.16569-0.85612
  -6   3 -24 184.515 12.9534   1-0.81600 0.41544 0.08632-0.08619 0.09075-0.84394
  -6   3 -21 80.3439 6.01056   1-0.80669 0.40612 0.07990-0.07978 0.19444-0.85347
  -6   3 -18 876.068 22.2749   1-0.78687 0.38628 0.07074-0.07065 0.30576-0.87064
  -6   3 -15 331.206 13.1552   1-0.75317 0.35257 0.05816-0.05808 0.42508-0.89581
  -6   3 -12 266.981 10.7462   1-0.70099 0.30037 0.04131-0.04125 0.55129-0.92786
  -6   3  -9 203.195 9.22653   1-0.62487 0.22425 0.01943-0.01938 0.68022-0.96264
  -6   3  -6 213.189 8.61815   1-0.52026 0.11962-0.00766 0.00769 0.80273-0.99100
  -6   3  -3 451.453 11.7165   1-0.38739-0.01327-0.03876 0.03878 0.90442-0.99854
  -6   3   0 2485.85 26.1511   1-0.23572-0.16494-0.07077 0.07077 0.97032-0.97029
  -6   3   3 444.843 11.6771   1-0.08321-0.31747-0.09958 0.09957 0.99430-0.90012
  -6   3   6 193.247 8.84569   1 0.05213-0.45283-0.12218 0.12215 0.98387-0.79553
  -6   3   9 212.994  9.7553   1 0.16059-0.56130-0.13784 0.13779 0.95434-0.67185
  -6   3  12 266.546 11.3916   1 0.24140-0.64212-0.14753 0.14747 0.91966-0.54302
  -6   3  15 290.538  13.069   1 0.29860-0.69933-0.15275 0.15267 0.88835-0.41756
  -6   3  18 865.164 22.5472   1 0.33726-0.73800-0.15480 0.15471 0.86414-0.29920
  -6   3  21 81.1151 7.21491   1 0.36175-0.76252-0.15466 0.15455 0.84792-0.18883
  -6   3  24 201.553  13.858   1 0.37538-0.77615-0.15293 0.15280 0.83925-0.08600
  -6   2  22 535.226 19.7001   1 0.35203-0.79733-0.19899 0.10982 0.82977-0.13928
  -6   2  19 492.459 18.5174   1 0.33310-0.77839-0.19998 0.11083 0.84254-0.24619
  -6   2  16 14.6313 2.63099   1 0.30153-0.74681-0.19910 0.10996 0.86362-0.36143
  -6   2  13 875.804  20.032   1 0.25321-0.69847-0.19552 0.10639 0.89304-0.48500
  -6   2  10 19.2155 2.38554   1 0.18288-0.62812-0.18801 0.09890 0.92867-0.61479
  -6   2   7 1120.29 19.5545   1 0.08518-0.53041-0.17499 0.08590 0.96418-0.74445
  -6   2   4 865.441 16.1851   1-0.04225-0.40297-0.15498 0.06591 0.98710-0.86152
  -6   2   1 733.548 14.7929   1-0.19369-0.25152-0.12778 0.03872 0.98045-0.94901
  -6   2  -2 297.492 9.66863   1-0.35271-0.09249-0.09562 0.00658 0.93112-0.99384
  -6   2  -5 1422.54 20.8423   1-0.49839 0.05321-0.06278-0.02625 0.83984-0.99672
  -6   2  -8 35.8269 2.48918   1-0.61643 0.17127-0.03325-0.05576 0.72058-0.97160
  -6   2 -11 590.798 15.7238   1-0.70360 0.25845-0.00903-0.07997 0.59016-0.93534
  -6   2 -14 1006.87 21.4522   1-0.76383 0.31869 0.00972-0.09870 0.46048-0.89981
  -6   2 -17 576.497 18.2039   1-0.80311 0.35798 0.02372-0.11269 0.33739-0.87087
  -6   2 -20 53.9479  3.8245   1-0.82677 0.38166 0.03391-0.12286 0.22273-0.85036
  -6   2 -23 461.721 19.3516   1-0.83882 0.39372 0.04110-0.13004 0.11636-0.83815
  -6   1 -22 1929.27 37.2427   1-0.85953 0.36989-0.00449-0.17351 0.14138-0.83176
  -6   1 -19 2574.13 39.4546   1-0.84454 0.35489-0.01251-0.16551 0.25065-0.84688
  -6   1 -16 423.318 15.4775   1-0.81660 0.32693-0.02384-0.15419 0.36887-0.87095
  -6   1 -13 3332.29 38.3628   1-0.77099 0.28131-0.03943-0.13861 0.49587-0.90380
  -6   1 -10 1394.96 23.3363   1-0.70156 0.21186-0.06029-0.11777 0.62876-0.94254
  -6   1  -7 5720.11 43.8768   1-0.60193 0.11223-0.08703-0.09105 0.75941-0.97904
  -6   1  -4 4162.71 36.1235   1-0.46964-0.02008-0.11895-0.05915 0.87271-0.99818
  -6   1  -1 6259.64 43.0142   1-0.31226-0.17748-0.15302-0.02509 0.95004-0.98136
  -6   1   2 1483.11 21.1747   1-0.14926-0.34049-0.18448 0.00635 0.98067-0.91784
  -6   1   5 5247.22 40.8944   1-0.00286-0.48690-0.20934 0.03120 0.97078-0.81379
  -6   1   8 1074.53 20.0688   1 0.11402-0.60379-0.22644 0.04828 0.93803-0.68690
  -6   1  11 4712.04 44.0211   1 0.20000-0.68979-0.23684 0.05867 0.89929-0.55400
  -6   1  14 2307.80 33.0069   1 0.25993-0.74973-0.24234 0.06415 0.86464-0.42521
  -6   1  17 2657.17 38.5122   1 0.29985-0.78966-0.24447 0.06627 0.83825-0.30466
  -6   1  20 500.514 19.1443   1 0.32485-0.81468-0.24434 0.06611 0.82087-0.19313
  -6   1  23 1678.60  35.743   1 0.33864-0.82848-0.24261 0.06437 0.81181-0.08992
  -6   0  21 9.61322 5.32357   1 0.31254-0.84691-0.28790 0.02061 0.79953-0.14039
  -6   0  18 945.607  25.119   1 0.29356-0.82792-0.28892 0.02165 0.81282-0.24784
  -6   0  15 5.84204  3.5775   1 0.26144-0.79579-0.28804 0.02078 0.83535-0.36452
  -6   0  12 200.934 10.6906   1 0.21150-0.74583-0.28434 0.01710 0.86740-0.49071
  -6   0   9 5.23049 5.04022   1 0.13754-0.67186-0.27641 0.00918 0.90677-0.62424
  -6   0   6 12.7891 4.83045   1 0.03313-0.56743-0.26235-0.00486 0.94617-0.75779
  -6   0   3   6.853 4.29373   1-0.10442-0.42987-0.24043-0.02677 0.97054-0.87631
  -6   0   0 4661.83 38.8487   1-0.26714-0.26714-0.21061-0.05657 0.95959-0.95952
  -6   0  -3-8.35285 4.32005   1-0.43397-0.10029-0.17604-0.09112 0.89974-0.99381
  -6   0  -6 32.1539  2.8137   1-0.58079 0.04654-0.14196-0.12519 0.79585-0.98408
  -6   0  -9-2.56109 5.21283   1-0.69429 0.16005-0.11255-0.15457 0.66682-0.94919
  -6   0 -12 228.951 11.2294   1-0.77430 0.24008-0.08936-0.17775 0.53126-0.90779
  -6   0 -15 9.01789 5.34877   1-0.82716 0.29295-0.07199-0.19511 0.40028-0.87096
  -6   0 -18 1065.73  25.897   1-0.85991 0.32572-0.05938-0.20770 0.27824-0.84308
  -6   0 -21 7.55529 6.72237   1-0.87812 0.34394-0.05047-0.21660 0.16584-0.82483
  -6  -1 -20 154.881 11.8386   1-0.89454 0.31582-0.09684-0.25929 0.18980-0.81739
  -6  -1 -17 1.67332 5.54978   1-0.87276 0.29403-0.10674-0.24940 0.30559-0.83902
  -6  -1 -14 19.6425 2.57955   1-0.83454 0.25580-0.12077-0.23539 0.43166-0.87095
  -6  -1 -11  4.7365 4.92834   1-0.77331 0.19455-0.14014-0.21603 0.56658-0.91171
  -6  -1  -8 522.721 15.4007   1-0.68116 0.10238-0.16591-0.19028 0.70387-0.95485
  -6  -1  -5-2.50533 4.27992   1-0.55249-0.02630-0.19803-0.15818 0.82867-0.98550
  -6  -1  -2  232.35 10.0195   1-0.39177-0.18703-0.23382-0.12240 0.91908-0.98176
  -6  -1   1 11.1718 5.07811   1-0.21906-0.35976-0.26793-0.08831 0.95847-0.92699
  -6  -1   4 20.1172 2.19906   1-0.06138-0.51745-0.29520-0.06106 0.95027-0.82465
  -6  -1   7 15.1992 2.33535   1 0.06408-0.64292-0.31378-0.04249 0.91460-0.69482
  -6  -1  10  235.10 11.5703   1 0.15497-0.73383-0.32486-0.03143 0.87187-0.55794
  -6  -1  13 8.20047 5.12778   1 0.21712-0.79599-0.33055-0.02575 0.83413-0.42604
  -6  -1  16 300.793 14.7488   1 0.25798-0.83669-0.33263-0.02355 0.80593-0.30372
  -6  -1  19 18.0936 6.27027   1 0.28300-0.86172-0.33237-0.02383 0.78786-0.19150
  -6  -1  22 55.9429 4.32643   1 0.29652-0.87524-0.33054-0.02567 0.77886-0.08834
  -6  -2  20 311.012 17.0481   1 0.26774-0.89097-0.37506-0.07018 0.76367-0.13590
  -6  -2  17 1407.56 32.2535   1 0.24918-0.87240-0.37623-0.06899 0.77699-0.24337
  -6  -2  14 2008.76 35.2778   1 0.21705-0.84027-0.37550-0.06970 0.80046-0.36100
  -6  -2  11 1911.74 33.1162   1 0.16604-0.78925-0.37187-0.07331 0.83471-0.48940
  -6  -2   8 225.079 11.4686   1 0.08892-0.71212-0.36370-0.08146 0.87759-0.62643
  -6  -2   5 2595.34 34.2696   1-0.02213-0.60107-0.34876-0.09638 0.92066-0.76366
  -6  -2   2 1160.77 22.1387   1-0.17001-0.45318-0.32499-0.12013 0.94575-0.88290
  -6  -2  -1 2448.02 31.9213   1-0.34371-0.27947-0.29263-0.15246 0.92871-0.96002
  -6  -2  -4 2435.84 32.4061   1-0.51644-0.10674-0.25599-0.18909 0.85636-0.98182
  -6  -2  -7 2290.38 32.7436   1-0.66128 0.03811-0.22133-0.22373 0.73948-0.95909
  -6  -2 -10 355.759 14.1859   1-0.76742 0.14427-0.19274-0.25229 0.60208-0.91584
  -6  -2 -13 1745.47  31.768   1-0.83852 0.21537-0.17108-0.27393 0.46350-0.87141
  -6  -2 -16 500.006 18.7114   1-0.88312 0.25998-0.15540-0.28960 0.33316-0.83522
  -6  -2 -19 1298.81 30.9069   1-0.90895 0.28581-0.14435-0.30063 0.21368-0.80990
  -5  -2 -21    0.00 6.42507   1-0.91081 0.37671-0.10447-0.29599 0.07942-0.73842
  -5  -2 -18 17.7608 6.45658   1-0.90074 0.36663-0.11156-0.28892 0.18895-0.75379
  -5  -2 -15 33.0491 2.97963   1-0.87716 0.34305-0.12245-0.27805 0.31212-0.78281
  -5  -2 -12 366.134 14.3661   1-0.83282 0.29869-0.13881-0.26171 0.45137-0.82791
  -5  -2  -9 2.69972 4.02657   1-0.75597 0.22183-0.16290-0.23764 0.60572-0.88810
  -5  -2  -6 1087.68 20.4909   1-0.63121 0.09707-0.19685-0.20371 0.76343-0.95166
  -5  -2  -3 11.9963 4.36197   1-0.45007-0.08408-0.23980-0.16077 0.89287-0.98695
  -5  -2   0 68.6539 5.07423   1-0.23350-0.30065-0.28423-0.11637 0.95299-0.95291
  -5  -2   3 126.756 7.65786   1-0.03138-0.50278-0.31952-0.08110 0.93599-0.84177
  -5  -2   6 823.635 18.2165   1 0.12080-0.65498-0.34146-0.05918 0.87765-0.68927
  -5  -2   9 3.60463 4.75584   1 0.22156-0.75574-0.35277-0.04789 0.81524-0.53270
  -5  -2  12 551.601 17.0735   1 0.28434-0.81853-0.35753-0.04315 0.76579-0.38910
  -5  -2  15 15.6423 2.76998   1 0.32197-0.85616-0.35857-0.04213 0.73256-0.26173
  -5  -2  18 10.0042 5.73584   1 0.34305-0.87725-0.35747-0.04326 0.71375-0.14876
  -5  -2  21 12.6638 5.69472   1 0.35284-0.88705-0.35504-0.04571 0.70650-0.04735
  -5  -1  23 1653.74 36.0376   1 0.37725-0.86695-0.30996-0.00176 0.72557-0.00368
  -5  -1  20 497.638 19.0702   1 0.37140-0.86109-0.31284 0.00114 0.72862-0.10088
  -5  -1  17 2619.17 38.9068   1 0.35599-0.84568-0.31461 0.00293 0.74158-0.20800
  -5  -1  14 2268.99 33.8673   1 0.32712-0.81680-0.31469 0.00303 0.76697-0.32754
  -5  -1  11 4784.86 45.0935   1 0.27840-0.76807-0.31198 0.00034 0.80702-0.46174
  -5  -1   8 1065.20  20.156   1 0.19997-0.68963-0.30449-0.00713 0.86143-0.61030
  -5  -1   5 5164.87 41.2434   1 0.07915-0.56880-0.28900-0.02259 0.92192-0.76495
  -5  -1   2 1451.37 21.1105   1-0.09207-0.39758-0.26194-0.04963 0.96410-0.90127
  -5  -1  -1 6268.50 43.0114   1-0.29946-0.19018-0.22311-0.08845 0.95038-0.98171
  -5  -1  -4 4112.52 35.7607   1-0.50080 0.01116-0.17942-0.13212 0.86170-0.98719
  -5  -1  -7 5351.25 42.9631   1-0.65791 0.16828-0.14036-0.17115 0.72096-0.94059
  -5  -1 -10 1440.76 23.7182   1-0.76314 0.27352-0.11049-0.20100 0.56543-0.87922
  -5  -1 -13 3296.63   38.87   1-0.82780 0.33819-0.08937-0.22210 0.41761-0.82555
  -5  -1 -16  485.43 16.1742   1-0.86518 0.37557-0.07491-0.23654 0.28456-0.78666
  -5  -1 -19 2484.96 39.4684   1-0.88477 0.39517-0.06520-0.24624 0.16610-0.76234
  -5  -1 -22 1845.26 36.8667   1-0.89244 0.40285-0.05885-0.25256 0.05985-0.75025
  -5   0 -23  2.5659  5.8088   1-0.87211 0.42703-0.01358-0.20878 0.03967-0.76147
  -5   0 -20 144.835 10.2827   1-0.86664 0.42155-0.01924-0.20315 0.14295-0.77060
  -5   0 -17  12.788 5.50309   1-0.85055 0.40545-0.02792-0.19449 0.25720-0.79070
  -5   0 -14 1098.44 22.0018   1-0.81904 0.37394-0.04075-0.18168 0.38463-0.82397
  -5   0 -11  14.481  4.9245   1-0.76441 0.31930-0.05934-0.16311 0.52607-0.87127
  -5   0  -8 383.205 11.5176   1-0.67549 0.23037-0.08561-0.13686 0.67749-0.92853
  -5   0  -5 2.39792 3.29562   1-0.54050 0.09538-0.12066-0.10183 0.82345-0.98033
  -5   0  -2 457.399 11.2083   1-0.35859-0.08654-0.16218-0.06033 0.93331-0.99604
  -5   0   1 6.35934 3.66068   1-0.15477-0.29037-0.20275-0.01978 0.97733-0.94591
  -5   0   4 2701.26 27.6146   1 0.02971-0.47485-0.23427 0.01171 0.95733-0.83176
  -5   0   7 10.2061 3.70001   1 0.16961-0.61477-0.25420 0.03162 0.90452-0.68479
  -5   0  10 691.625 16.2624   1 0.26484-0.71000-0.26490 0.04231 0.84826-0.53439
  -5   0  13  1.9726 5.09831   1 0.32608-0.77125-0.26966 0.04705 0.80263-0.39460
  -5   0  16 62.9964 5.16502   1 0.36389-0.80906-0.27086 0.04823 0.77098-0.26879
  -5   0  19 2.14573 5.36433   1 0.38571-0.83089-0.26991 0.04726 0.75226-0.15592
  -5   0  22 1367.73 31.0138   1 0.39631-0.84150-0.26758 0.04491 0.74425-0.05377
  -5   0  25 3.53955 6.89985   1 0.39865-0.84385-0.26429 0.04159 0.74478 0.03987
  -5   1  24 175.119 13.1993   1 0.41798-0.81867-0.22172 0.08806 0.76034-0.00710
  -5   1  21 551.452 19.5408   1 0.41156-0.81224-0.22454 0.09091 0.76413-0.10504
  -5   1  18 37.2377 3.08463   1 0.39559-0.79626-0.22620 0.09259 0.77716-0.21223
  -5   1  15 1234.14 24.2971   1 0.36649-0.76715-0.22615 0.09256 0.80149-0.33071
  -5   1  12 226.365 10.3137   1 0.31860-0.71926-0.22338 0.08981 0.83869-0.46206
  -5   1   9 1548.40 22.3742   1 0.24363-0.64428-0.21617 0.08261 0.88797-0.60549
  -5   1   6 1175.94 18.0775   1 0.13134-0.53198-0.20187 0.06834 0.94204-0.75372
  -5   1   3 2129.22 22.9882   1-0.02487-0.37577-0.17758 0.04407 0.98138-0.88721
  -5   1   0 825.461 14.2169   1-0.21552-0.18511-0.14275 0.00926 0.97569-0.97567
  -5   1  -3 3121.59 27.6005   1-0.40876 0.00815-0.10214-0.03133 0.90499-0.99912
  -5   1  -6 1022.27 16.9625   1-0.56989 0.16928-0.06363-0.06982 0.78099-0.96928
  -5   1  -9 1439.81  21.389   1-0.68536 0.28476-0.03241-0.10102 0.63401-0.91645
  -5   1 -12 267.099 10.5608   1-0.76070 0.36011-0.00927-0.12414 0.48765-0.86424
  -5   1 -15 1302.52 24.1545   1-0.80696 0.40637 0.00716-0.14055 0.35223-0.82298
  -5   1 -18 59.8891 5.18926   1-0.83344 0.43286 0.01857-0.15194 0.22989-0.79479
  -5   1 -21 809.698 22.7869   1-0.84642 0.44585 0.02632-0.15966 0.11943-0.77849
  -5   1 -24 150.992 11.3476   1-0.84983 0.44926 0.03135-0.16467 0.01885-0.77205
  -5   2 -25 1039.01 28.5816   1-0.82561 0.46956 0.07595-0.12023-0.00265-0.78196
  -5   2 -22 1238.49 28.9018   1-0.82415 0.46809 0.07151-0.11581 0.09548-0.78593
  -5   2 -19 1126.97 24.9352   1-0.81399 0.45792 0.06460-0.10893 0.20249-0.79880
  -5   2 -16 501.545 15.8951   1-0.79188 0.43581 0.05444-0.09878 0.32024-0.82240
  -5   2 -13 2268.10 29.6429   1-0.75269 0.39661 0.03988-0.08424 0.45005-0.85804
  -5   2 -10 237.929 9.27705   1-0.68870 0.33261 0.01945-0.06384 0.59099-0.90484
  -5   2  -7 4292.86 34.0412   1-0.59009 0.23399-0.00826-0.03614 0.73632-0.95601
  -5   2  -4 2860.97  26.137   1-0.44919 0.09308-0.04339-0.00104 0.86860-0.99414
  -5   2  -1 2374.03 23.1024   1-0.27109-0.08503-0.08270 0.03826 0.96063-0.99202
  -5   2   2 1850.32 20.5338   1-0.08142-0.27470-0.11946 0.07499 0.99255-0.92978
  -5   2   5 3917.41 31.3093   1 0.08664-0.44276-0.14760 0.10312 0.97158-0.81467
  -5   2   8 14.7325 1.89464   1 0.21508-0.57122-0.16569 0.12118 0.92429-0.67322
  -5   2  11 2390.25 28.8342   1 0.30454-0.66068-0.17572 0.13120 0.87404-0.52882
  -5   2  14 2720.14 33.2285   1 0.36358-0.71973-0.18038 0.13583 0.83251-0.39314
  -5   2  17 1124.03 24.0141   1 0.40088-0.75704-0.18165 0.13708 0.80299-0.26946
  -5   2  20 333.782 15.3251   1 0.42288-0.77904-0.18079 0.13620 0.78499-0.15731
  -5   2  23 1050.74 27.5166   1 0.43384-0.79002-0.17852 0.13391 0.77681-0.05498
  -5   2  26 87.6832 7.76226   1 0.43651-0.79269-0.17524 0.13061 0.77664 0.03935
  -5   3  25 1097.38  29.792   1 0.45272-0.76438-0.13186 0.17627 0.79000-0.00541
  -5   3  22 1225.80 28.6472   1 0.44615-0.75781-0.13467 0.17911 0.79401-0.10357
  -5   3  19 1145.09 25.9407   1 0.43013-0.74178-0.13628 0.18074 0.80656-0.21028
  -5   3  16 436.314 15.3166   1 0.40139-0.71304-0.13618 0.18065 0.82928-0.32715
  -5   3  13 2296.79 30.0732   1 0.35500-0.66664-0.13344 0.17794 0.86324-0.45526
  -5   3  10  212.33 9.21398   1 0.28396-0.59559-0.12660 0.17111 0.90735-0.59353
  -5   3   7 4150.76 33.6301   1 0.17998-0.49160-0.11346 0.15800 0.95525-0.73558
  -5   3   4 2811.75 25.9964   1 0.03764-0.34925-0.09167 0.13623 0.99114-0.86562
  -5   3   1 2323.65 22.8903   1-0.13676-0.17485-0.06051 0.10509 0.99057-0.95921
  -5   3  -2 1839.54 20.5383   1-0.31931 0.00771-0.02322 0.06782 0.93446-0.99725
  -5   3  -5 3993.16 31.4206   1-0.48001 0.16841 0.01387 0.03075 0.82684-0.98378
  -5   3  -8 14.0772 1.97734   1-0.60224 0.29066 0.04557-0.00093 0.69070-0.94180
  -5   3 -11 2476.23 28.7541   1-0.68646 0.37489 0.07014-0.02548 0.54862-0.89387
  -5   3 -14 2795.81 33.6264   1-0.74089 0.42932 0.08822-0.04354 0.41312-0.85252
  -5   3 -17 1124.47 23.9753   1-0.77404 0.46248 0.10115-0.05645 0.28849-0.82205
  -5   3 -20 322.912 14.3684   1-0.79227 0.48072 0.11020-0.06548 0.17491-0.80262
  -5   3 -23 1068.06 27.2233   1-0.79984 0.48829 0.11633-0.07159 0.07101-0.79287
  -5   3 -26  84.234 6.08776   1-0.79944 0.48790 0.12021-0.07545-0.02485-0.79116
  -5   4 -24 160.252 12.6307   1-0.77350 0.50647 0.16079-0.02700 0.04598-0.79924
  -5   4 -21 555.759   18.73   1-0.76835 0.50131 0.15537-0.02161 0.14703-0.80614
  -5   4 -18 36.6534 4.13908   1-0.75358 0.48653 0.14732-0.01358 0.25683-0.82178
  -5   4 -15 1319.89 24.3539   1-0.72569 0.45863 0.13583-0.00210 0.37669-0.84750
  -5   4 -12 239.152 10.2701   1-0.67938 0.41232 0.11981 0.01389 0.50692-0.88358
  -5   4  -9 1601.02 22.4373   1-0.60742 0.34035 0.09803 0.03566 0.64488-0.92738
  -5   4  -6 1133.50 17.9015   1-0.50186 0.23478 0.06961 0.06406 0.78175-0.97010
  -5   4  -3 2105.53 22.8196   1-0.35907 0.09198 0.03526 0.09838 0.89975-0.99394
  -5   4   0 871.797  14.558   1-0.18810-0.07900-0.00137 0.13499 0.97630-0.97634
  -5   4   3 3068.60 27.3549   1-0.01314-0.25396-0.03447 0.16807 0.99940-0.90529
  -5   4   6 1029.55  17.073   1 0.13961-0.40672-0.05959 0.19317 0.97889-0.79063
  -5   4   9 1396.73 21.4226   1 0.25725-0.52437-0.07595 0.20951 0.93707-0.65465
  -5   4  12 278.597 10.9039   1 0.34074-0.60787-0.08527 0.21881 0.89267-0.51610
  -5   4  15 1306.99 24.3441   1 0.39700-0.66413-0.08971 0.22323 0.85542-0.38470
  -5   4  18   48.61 4.13085   1 0.43319-0.70033-0.09097 0.22447 0.82845-0.26358
  -5   4  21 794.136  22.627   1 0.45481-0.72196-0.09013 0.22361 0.81168-0.15265
  -5   4  24  141.92 9.67585   1 0.46567-0.73282-0.08787 0.22133 0.80383-0.05065
  -5   5  23 14.1235  6.4198   1 0.47530-0.69794-0.04323 0.26573 0.81792-0.09614
  -5   5  20 132.854 8.76417   1 0.45974-0.68237-0.04486 0.26738 0.82952-0.20189
  -5   5  17 7.10668 5.86031   1 0.43196-0.65458-0.04478 0.26732 0.85020-0.31673
  -5   5  14 1071.92 22.2254   1 0.38766-0.61028-0.04218 0.26474 0.88065-0.44133
  -5   5  11-0.34432 4.97787   1 0.32096-0.54358-0.03578 0.25837 0.91961-0.57444
  -5   5   8 378.355  11.644   1 0.22514-0.44774-0.02380 0.24640 0.96154-0.71053
  -5   5   5 4.51911 3.49645   1 0.09571-0.31831-0.00428 0.22691 0.99359-0.83673
  -5   5   2 433.617 11.2619   1-0.06309-0.15950 0.02351 0.19913 0.99597-0.93327
  -5   5  -1   8.325 3.72949   1-0.23339 0.01081 0.05742 0.16524 0.95136-0.98280
  -5   5  -4 2637.64 27.1439   1-0.39007 0.16749 0.09249 0.13020 0.85884-0.98444
  -5   5  -7 2.00413 3.72197   1-0.51562 0.29306 0.12387 0.09883 0.73477-0.95452
  -5   5 -10 733.616 16.5614   1-0.60654 0.38398 0.14925 0.07347 0.59925-0.91315
  -5   5 -13 -1.8905 4.64615   1-0.66804 0.44548 0.16857 0.05417 0.46583-0.87388
  -5   5 -16 82.4054 6.65052   1-0.70736 0.48481 0.18279 0.03998 0.34061-0.84282
  -5   5 -19-4.66438 5.74784   1-0.73063 0.50810 0.19300 0.02978 0.22510-0.82146
  -5   5 -22 1437.18 31.5818   1-0.74224 0.51971 0.20014 0.02267 0.11875-0.80926
  -5   5 -25 6.96499 6.75282   1-0.74510 0.52258 0.20489 0.01794 0.02030-0.80497
  -5   6 -23 1681.01 35.4133   1-0.71393 0.53591 0.24451 0.06734 0.08997-0.81189
  -5   6 -20 462.319  18.739   1-0.70524 0.52722 0.23821 0.07362 0.19317-0.82094
  -5   6 -17 2607.03 37.6482   1-0.68610 0.50806 0.22915 0.08266 0.30468-0.83830
  -5   6 -14 2334.87 33.2736   1-0.65285 0.47481 0.21653 0.09526 0.42520-0.86467
  -5   6 -11 4609.97  43.247   1-0.60035 0.42230 0.19939 0.11238 0.55396-0.89927
  -5   6  -8 1080.29 19.8995   1-0.52217 0.34411 0.17677 0.13498 0.68682-0.93797
  -5   6  -5 5046.63 40.3168   1-0.41256 0.23450 0.14835 0.16338 0.81368-0.97068
  -5   6  -2 1415.61 20.8951   1-0.27136 0.09329 0.11546 0.19625 0.91773-0.98058
  -5   6   1 6090.49 42.5138   1-0.10985-0.06822 0.08177 0.22992 0.98131-0.95001
  -5   6   4 4067.68 35.4713   1 0.05033-0.22842 0.05213 0.25954 0.99824-0.87278
  -5   6   7 5372.32 42.8372   1 0.18874-0.36683 0.02977 0.28188 0.97919-0.75958
  -5   6  10 1291.65 22.7695   1 0.29607-0.47417 0.01503 0.29660 0.94275-0.62899
  -5   6  13 3166.46 37.6766   1 0.37342-0.55153 0.00648 0.30512 0.90404-0.49613
  -5   6  16 446.776 16.2853   1 0.42638-0.60449 0.00235 0.30924 0.87120-0.36913
  -5   6  19 2492.80 39.3941   1 0.46086-0.63898 0.00120 0.31037 0.84712-0.25090
  -5   6  22 1927.85 37.6446   1 0.48156-0.65969 0.00208 0.30946 0.83198-0.14161
  -5   7  21 5.80766 7.66246   1 0.48439-0.61801 0.04811 0.35248 0.84568-0.18671
  -5   7  18 19.1421 7.51141   1 0.45813-0.59174 0.04808 0.35253 0.86399-0.29917
  -5   7  15 25.3614 3.15281   1 0.41648-0.55009 0.05045 0.35018 0.89071-0.42005
  -5   7  12 373.087 14.2874   1 0.35452-0.48812 0.05631 0.34434 0.92457-0.54805
  -5   7   9-4.19016   4.952   1 0.26676-0.40035 0.06715 0.33352 0.96072-0.67836
  -5   7   6 1108.20  20.849   1 0.14952-0.28310 0.08455 0.31614 0.98868-0.80047
  -5   7   3 12.8979 5.21925   1 0.00562-0.13920 0.10926 0.29145 0.99238-0.89832
  -5   7   0 71.8421 5.35891   1-0.15154 0.01798 0.13983 0.26090 0.95656-0.95666
  -5   7  -3 121.139 7.56725   1-0.30143 0.16788 0.17245 0.22830 0.87741-0.97166
  -5   7  -6 802.188 18.2914   1-0.42710 0.29355 0.20285 0.19792 0.76575-0.95415
  -5   7  -9 4.96089 5.04818   1-0.52230 0.38876 0.22843 0.17237 0.63846-0.92101
  -5   7 -12 563.871 17.0714   1-0.58942 0.45588 0.24854 0.15227 0.50905-0.88576
  -5   7 -15 18.2802 2.89527   1-0.63413 0.50061 0.26375 0.13708 0.38490-0.85577
  -5   7 -18 16.2638  6.4189   1-0.66203 0.52852 0.27495 0.12591 0.26876-0.83378
  -5   7 -21 9.63786  5.7827   1-0.67744 0.54393 0.28297 0.11791 0.16091-0.82008
  -5   8 -19  469.61 19.5141   1-0.63525 0.54624 0.32021 0.16969 0.23268-0.82910
  -5   8 -16  11.778 7.33418   1-0.61212 0.52311 0.31030 0.17957 0.34476-0.84702
  -5   8 -13 599.817 18.6977   1-0.57421 0.48519 0.29682 0.19304 0.46445-0.87257
  -5   8 -10 11.5571 6.19121   1-0.51672 0.42769 0.27894 0.21090 0.58999-0.90395
  -5   8  -7 643.157  17.331   1-0.43435 0.34532 0.25604 0.23378 0.71606-0.93587
  -5   8  -4 227.929 10.6011   1-0.32355 0.23451 0.22825 0.26154 0.83212-0.95778
  -5   8  -1 1365.90 23.7709   1-0.18686 0.09781 0.19731 0.29247 0.92320-0.95471
  -5   8   2 88.8691  6.0713   1-0.03640-0.05266 0.16669 0.32306 0.97623-0.91358
  -5   8   5 840.651 19.3254   1 0.10918-0.19825 0.14031 0.34943 0.98905-0.83225
  -5   8   8 210.951 11.1877   1 0.23402-0.32310 0.12048 0.36924 0.97220-0.72125
  -5   8  11 703.325 19.6573   1 0.33140-0.42048 0.10731 0.38239 0.94107-0.59596
  -5   8  14 350.727 15.4247   1 0.40240-0.49149 0.09958 0.39009 0.90791-0.46865
  -5   8  17 805.679 23.7251   1 0.45157-0.54067 0.09584 0.39381 0.87953-0.34612
  -5   8  20 7.30992 8.58772   1 0.48377-0.57288 0.09489 0.39474 0.85859-0.23102
  -5   9  16 223.943 14.4283   1 0.44126-0.48585 0.14452 0.43418 0.89305-0.39104
  -5   9  13 919.271 24.6432   1 0.38442-0.42900 0.14976 0.42896 0.92184-0.51398
  -5   9  10 114.233 8.12376   1 0.30471-0.34928 0.15944 0.41930 0.95238-0.63868
  -5   9   7 1230.73 25.4124   1 0.19911-0.24368 0.17486 0.40390 0.97608-0.75652
  -5   9   4 1390.83 26.4858   1 0.06952-0.11407 0.19670 0.38208 0.97986-0.85446
  -5   9   1 1050.38 22.6933   1-0.07406 0.02951 0.22402 0.35478 0.95056-0.91931
  -5   9  -2 690.008 18.6248   1-0.21507 0.17053 0.25393 0.32489 0.88287-0.94578
  -5   9  -5 1260.94 25.2999   1-0.33799 0.29346 0.28281 0.29603 0.78329-0.94035
  -5   9  -8 98.5116 7.27164   1-0.43497 0.39045 0.30798 0.27088 0.66530-0.91652
  -5   9 -11 959.028 24.3878   1-0.50599 0.46148 0.32842 0.25046 0.54153-0.88690
  -5   9 -14 1372.25 30.1894   1-0.55506 0.51055 0.34429 0.23461 0.42004-0.85956
  -5   9 -17 615.987 21.7347   1-0.58695 0.54245 0.35623 0.22270 0.30458-0.83825
  -5  10 -15 763.042 25.4988   1-0.53220 0.53220 0.39101 0.27693 0.37565-0.84657
  -5  10 -12 618.762 21.3826   1-0.49056 0.49055 0.37696 0.29096 0.49309-0.86986
  -5  10  -9 1002.83 25.2607   1-0.42957 0.42955 0.35877 0.30913 0.61388-0.89650
  -5  10  -6 1078.72 25.7063   1-0.34518 0.34516 0.33611 0.33177 0.73196-0.92043
  -5  10  -3 1116.74 25.3723   1-0.23588 0.23585 0.30951 0.35835 0.83705-0.93136
  -5  10   0 37.8089 3.58281   1-0.10608 0.10605 0.28089 0.38695 0.91649-0.91665
  -5  10   3 1114.72 25.0396   1 0.03226-0.03230 0.25338 0.41444 0.96115-0.86715
  -5  10   6 1030.76 25.2776   1 0.16348-0.16353 0.23007 0.43773 0.97152-0.78337
  -5  10   9 913.409 24.4635   1 0.27535-0.27541 0.21262 0.45516 0.95740-0.67510
  -5  10  12 552.046 20.1192   1 0.36298-0.36304 0.20098 0.46678 0.93149-0.55504
  -5  10  15 737.105 24.7345   1 0.42739-0.42746 0.19413 0.47361 0.90376-0.43315
  -5  11   8 19.4894 7.20631   1 0.24442-0.19996 0.26670 0.49013 0.95515-0.70425
  -5  11   5 451.301 18.2578   1 0.12864-0.08418 0.28584 0.47101 0.95807-0.80133
  -5  11   2 50.6447 4.42459   1-0.00110 0.04557 0.31001 0.44685 0.93342-0.87083
  -5  11  -1 588.427 19.9869   1-0.13165 0.17613 0.33706 0.41983 0.87530-0.90686
  -5  11  -4 410.949  17.209   1-0.24932 0.29381 0.36396 0.39294 0.78703-0.91275
  -5  11  -7 521.687  19.843   1-0.34562 0.39011 0.38821 0.36872 0.67886-0.89873
  -5  11 -10 25.6736 9.25676   1-0.41863 0.46314 0.40849 0.34846 0.56199-0.87601
  -4  11  -9 8.35014 7.40757   1-0.39250 0.52602 0.43588 0.36556 0.55960-0.84225
  -4  11  -6 945.644 25.3982   1-0.31162 0.44514 0.41322 0.38820 0.68638-0.87487
  -4  11  -3 11.0546 6.07441   1-0.20049 0.33400 0.38530 0.41611 0.80335-0.89769
  -4  11   0 2806.11 42.6366   1-0.06168 0.19519 0.35399 0.44739 0.89365-0.89383
  -4  11   3 42.9209 4.68994   1 0.09075 0.04275 0.32330 0.47806 0.94268-0.84871
  -4  11   6 957.125 26.0533   1 0.23550-0.10201 0.29758 0.50376 0.94937-0.76125
  -4  11   9 1.26646 7.16421   1 0.35584-0.22236 0.27909 0.52223 0.92716-0.64488
  -4  10  13 67.4281 5.52711   1 0.47066-0.38169 0.21586 0.49640 0.88200-0.47417
  -4  10  10 625.369 21.3086   1 0.38976-0.30079 0.22516 0.48712 0.92021-0.60653
  -4  10   7 113.848 8.38176   1 0.27742-0.18845 0.24116 0.47114 0.95339-0.73386
  -4  10   4 144.945 10.7663   1 0.13457-0.04559 0.26508 0.44724 0.96416-0.83879
  -4  10   1 219.784 12.6798   1-0.02555 0.11454 0.29579 0.41656 0.93396-0.90274
  -4  10  -2 475.886 17.1612   1-0.17968 0.26868 0.32912 0.38324 0.85650-0.91943
  -4  10  -5 111.669 8.41899   1-0.30787 0.39688 0.36014 0.35224 0.74350-0.90059
  -4  10  -8 965.547 25.1579   1-0.40308 0.49209 0.38586 0.32654 0.61438-0.86562
  -4  10 -11 223.131 13.7349   1-0.46853 0.55755 0.40571 0.30671 0.48417-0.82957
  -4  10 -14 70.8821 5.82114   1-0.51093 0.59995 0.42042 0.29203 0.36048-0.80003
  -4   9 -16 228.965 13.6659   1-0.56665 0.61118 0.38616 0.23726 0.28530-0.78759
  -4   9 -13 964.281 25.2061   1-0.53551 0.58002 0.37401 0.24939 0.40515-0.81329
  -4   9 -10 118.164 7.74299   1-0.48479 0.52930 0.35718 0.26620 0.53449-0.84848
  -4   9  -7 1254.01 26.4603   1-0.40717 0.45167 0.33451 0.28885 0.66943-0.88926
  -4   9  -4 1439.44 26.9844   1-0.29559 0.34008 0.30546 0.31787 0.79915-0.92483
  -4   9  -1 1021.69 22.7973   1-0.14932 0.19380 0.27146 0.35186 0.90437-0.93590
  -4   9   2 638.994 17.9598   1 0.01834 0.02614 0.23681 0.38649 0.96461-0.90199
  -4   9   5 1164.20 24.3761   1 0.18176-0.13729 0.20713 0.41615 0.97410-0.81732
  -4   9   8 98.5536 7.17535   1 0.31844-0.27397 0.18573 0.43753 0.94742-0.69649
  -4   9  11 922.448 23.6729   1 0.42038-0.37593 0.17245 0.45079 0.90628-0.56120
  -4   9  14 1318.32  30.124   1 0.49097-0.44652 0.16537 0.45785 0.86624-0.42700
  -4   9  17  580.63 22.3188   1 0.53727-0.49283 0.16247 0.46072 0.83444-0.30106
  -4   8  21 64.5295 4.65874   1 0.56746-0.56754 0.11531 0.41882 0.80012-0.14117
  -4   8  18  607.83 21.0501   1 0.54502-0.54510 0.11452 0.41963 0.81834-0.25355
  -4   8  15 3.25081 5.93515   1 0.50684-0.50690 0.11601 0.41816 0.84732-0.37668
  -4   8  12 161.264 10.9215   1 0.44669-0.44674 0.12105 0.41314 0.88686-0.51037
  -4   8   9 159.234 10.0933   1 0.35666-0.35671 0.13156 0.40265 0.93266-0.65033
  -4   8   6 148.075 9.36833   1 0.22995-0.22999 0.14991 0.38432 0.97234-0.78416
  -4   8   3 2.92495 5.32348   1 0.06843-0.06847 0.17752 0.35673 0.98380-0.88977
  -4   8   0 1293.29 23.0322   1-0.10936 0.10934 0.21247 0.32181 0.94488-0.94501
  -4   8  -3 4.45616 5.60721   1-0.27386 0.27384 0.24911 0.28518 0.85219-0.94647
  -4   8  -6 161.732 9.72666   1-0.40390 0.40389 0.28169 0.25263 0.72454-0.91298
  -4   8  -9 163.336 9.83932   1-0.49578 0.49577 0.30754 0.22680 0.58556-0.86815
  -4   8 -12 173.697 11.2532   1-0.55622 0.55622 0.32679 0.20756 0.45033-0.82706
  -4   8 -15    0.00 6.37623   1-0.59377 0.59378 0.34067 0.19370 0.32490-0.79579
  -4   8 -18 627.165 21.1275   1-0.61523 0.61525 0.35045 0.18395 0.21028-0.77532
  -4   8 -21 54.0707 5.04471   1-0.62524 0.62526 0.35715 0.17727 0.10544-0.76463
  -4   7 -23 42.0699 4.25425   1-0.66121 0.61673 0.31840 0.12700 0.03688-0.75883
  -4   7 -20 1916.05 36.3693   1-0.65728 0.61279 0.31335 0.13203 0.13640-0.76419
  -4   7 -17 4.27669 5.12758   1-0.64399 0.59950 0.30568 0.13967 0.24513-0.77877
  -4   7 -14  624.43 18.2904   1-0.61772 0.57321 0.29453 0.15081 0.36480-0.80429
  -4   7 -11 109.832 8.29757   1-0.57274 0.52823 0.27867 0.16664 0.49630-0.84163
  -4   7  -8 5831.08 48.0959   1-0.50081 0.45629 0.25663 0.18866 0.63751-0.88869
  -4   7  -5 112.528 8.29399   1-0.39222 0.34770 0.22721 0.21806 0.77922-0.93625
  -4   7  -2 3107.06 32.3597   1-0.24187 0.19734 0.19105 0.25420 0.90092-0.96380
  -4   7   1-1.22473 4.13063   1-0.06043 0.01589 0.15248 0.29275 0.97559-0.94432
  -4   7   4 1671.45 24.2177   1 0.12246-0.16700 0.11848 0.32673 0.99025-0.86482
  -4   7   7 289.388 11.2518   1 0.27670-0.32125 0.09388 0.35131 0.95957-0.73999
  -4   7  10 4245.50 42.9774   1 0.39054-0.43510 0.07885 0.36632 0.91072-0.59699
  -4   7  13 -0.4454 5.65145   1 0.46800-0.51257 0.07097 0.37417 0.86346-0.45557
  -4   7  16 2272.47 36.2074   1 0.51806-0.56264 0.06776 0.37737 0.82636-0.32432
  -4   7  19 15.3288 3.40388   1 0.54870-0.59329 0.06747 0.37764 0.80119-0.20499
  -4   7  22 629.521 22.7371   1 0.56557-0.61017 0.06905 0.37604 0.78693-0.09658
  -4   6  23  475.45 19.2594   1 0.56021-0.64932 0.02350 0.33255 0.77359-0.05184
  -4   6  20 64.6844 5.63776   1 0.54837-0.63747 0.02125 0.33481 0.78362-0.15602
  -4   6  17 538.219 17.7623   1 0.52460-0.61369 0.02053 0.33555 0.80432-0.27087
  -4   6  14 925.976  21.687   1 0.48396-0.57304 0.02218 0.33393 0.83751-0.39822
  -4   6  11 555.459 15.9139   1 0.41897-0.50804 0.02766 0.32846 0.88342-0.53828
  -4   6   8 29.8025 2.68227   1 0.31972-0.40879 0.03937 0.31677 0.93725-0.68626
  -4   6   5 1292.49 20.1699   1 0.17759-0.26665 0.06027 0.29589 0.98355-0.82671
  -4   6   2 293.617 9.78457   1-0.00402-0.08503 0.09198 0.26421 0.99406-0.93138
  -4   6  -1 715.304 14.5286   1-0.19911 0.11007 0.13138 0.22483 0.94297-0.97444
  -4   6  -4 854.697 16.3695   1-0.37092 0.28188 0.17092 0.18530 0.83249-0.95811
  -4   6  -7 1110.69 19.3898   1-0.49895 0.40992 0.20427 0.15197 0.69031-0.91009
  -4   6 -10 30.4553 2.59809   1-0.58460 0.49557 0.22953 0.12674 0.54334-0.85727
  -4   6 -13 853.539 19.9236   1-0.63831 0.54930 0.24767 0.10862 0.40528-0.81336
  -4   6 -16   18.15 6.08569   1-0.67009 0.58108 0.26037 0.09593 0.28000-0.78223
  -4   6 -19 499.135 18.3346   1-0.68696 0.59796 0.26911 0.08722 0.16695-0.76334
  -4   6 -22 498.466 18.8017   1-0.69341 0.60441 0.27492 0.08143 0.06426-0.75480
  -4   5 -24 166.849 12.0935   1-0.72416 0.59066 0.23524 0.03209-0.00580-0.74749
  -4   5 -21 537.929  19.423   1-0.72344 0.58993 0.23105 0.03625 0.09104-0.75018
  -4   5 -18 41.6258 3.47911   1-0.71431 0.58080 0.22442 0.04286 0.19725-0.76223
  -4   5 -15 1298.47 24.3421   1-0.69344 0.55992 0.21450 0.05277 0.31510-0.78594
  -4   5 -12 229.136 10.1924   1-0.65528 0.52175 0.20001 0.06724 0.44661-0.82329
  -4   5  -9 1538.02  22.137   1-0.59111 0.45758 0.17921 0.08801 0.59167-0.87420
  -4   5  -6 1173.77 18.0753   1-0.48901 0.35547 0.15025 0.11695 0.74369-0.93207
  -4   5  -3 2083.03 22.6894   1-0.33872 0.20517 0.11270 0.15448 0.88270-0.97692
  -4   5   0 844.872 14.3197   1-0.14580 0.01224 0.07037 0.19679 0.97537-0.97543
  -4   5   3 3036.49 27.2672   1 0.05732-0.19088 0.03165 0.23550 0.99834-0.90426
  -4   5   6 1032.33 17.0973   1 0.23078-0.36435 0.00347 0.26365 0.96440-0.77616
  -4   5   9 1344.68 21.0186   1 0.35719-0.49077-0.01342 0.28052 0.90736-0.62497
  -4   5  12 239.449  10.675   1 0.44128-0.57487-0.02201 0.28909 0.85255-0.47601
  -4   5  15 1317.31 24.8079   1 0.49446-0.62806-0.02542 0.29248 0.81023-0.33953
  -4   5  18 40.1612 3.55965   1 0.52654-0.66014-0.02575 0.29279 0.78197-0.21712
  -4   5  21 790.143  22.903   1 0.54415-0.67776-0.02419 0.29121 0.76614-0.10713
  -4   5  24 166.145  12.751   1 0.55147-0.68509-0.02139 0.28839 0.76043-0.00728
  -4   4  25 14.5239 7.52716   1 0.53946-0.71759-0.06566 0.24362 0.74774 0.03682
  -4   4  22 827.753 23.4171   1 0.53618-0.71430-0.06892 0.24690 0.74913-0.05872
  -4   4  19-1.45822 5.77183   1 0.52404-0.70215-0.07117 0.24917 0.75993-0.16367
  -4   4  16 4509.96 45.1316   1 0.49959-0.67770-0.07192 0.24994 0.78264-0.28054
  -4   4  13 4.10204 5.02394   1 0.45719-0.63529-0.07024 0.24828 0.81976-0.41182
  -4   4  10 6682.15 45.0134   1 0.38787-0.56596-0.06441 0.24247 0.87216-0.55836
  -4   4   7 5.43982 3.65641   1 0.27919-0.45728-0.05151 0.22959 0.93457-0.71493
  -4   4   4 5200.75 33.6682   1 0.12016-0.29823-0.02777 0.20587 0.98757-0.86208
  -4   4   1 4.54605 2.70545   1-0.08324-0.09483 0.00856 0.16956 0.99484-0.96350
  -4   4  -2 7776.65 39.8352   1-0.29456 0.11650 0.05254 0.12560 0.92735-0.99017
  -4   4  -5 17.8611 1.83701   1-0.46954 0.29148 0.09433 0.08383 0.79694-0.95391
  -4   4  -810130.10 51.7838   1-0.59138 0.41333 0.12752 0.05066 0.64147-0.89259
  -4   4 -11 10.4485 3.92653   1-0.66820 0.49016 0.15145 0.02676 0.48911-0.83439
  -4   4 -14 2028.32  28.389   1-0.71390 0.53587 0.16801 0.01021 0.35070-0.79012
  -4   4 -17 3.42126  5.2725   1-0.73933 0.56130 0.17928-0.00104 0.22745-0.76103
  -4   4 -20 2639.79 38.5731   1-0.75135 0.57333 0.18681-0.00854 0.11732-0.74506
  -4   4 -23 11.8734 6.22645   1-0.75410 0.57609 0.19162-0.01334 0.01773-0.73962
  -4   4 -26 2062.70 40.4235   1-0.74998 0.57198 0.19440-0.01609-0.07362-0.74242
  -4   3 -25  287.33 15.9182   1-0.77949 0.55698 0.15092-0.06166-0.05284-0.73179
  -4   3 -22 20.8678  7.1601   1-0.78204 0.55952 0.14766-0.05842 0.04058-0.73107
  -4   3 -19 323.158 13.7423   1-0.77718 0.55465 0.14218-0.05296 0.14322-0.73955
  -4   3 -16 993.262 20.7059   1-0.76195 0.53941 0.13365-0.04445 0.25772-0.75990
  -4   3 -13 448.106 13.0417   1-0.73126 0.50872 0.12083-0.03165 0.38705-0.79507
  -4   3 -10 2862.68 28.4484   1-0.67648 0.45393 0.10183-0.01267 0.53311-0.84698
  -4   3  -7 2447.06 23.9522   1-0.58417 0.36161 0.07422 0.01492 0.69272-0.91244
  -4   3  -4 152.243 6.13902   1-0.43881 0.21624 0.03628 0.05283 0.84869-0.97426
  -4   3  -1 374.607   8.673   1-0.23799 0.01542-0.00938 0.09848 0.96298-0.99440
  -4   3   2 883.996 12.8527   1-0.01418-0.20840-0.05326 0.14234 0.99849-0.93575
  -4   3   5 1252.64 16.3057   1 0.18065-0.40324-0.08555 0.17460 0.96239-0.80550
  -4   3   8 4016.41 31.6708   1 0.32061-0.54321-0.10443 0.19347 0.89658-0.64554
  -4   3  11 892.518 16.9189   1 0.41109-0.63369-0.11366 0.20267 0.83383-0.48863
  -4   3  14 11.5038 4.86793   1 0.46673-0.68934-0.11716 0.20615 0.78643-0.34708
  -4   3  17 73.3508 5.96529   1 0.49955-0.72217-0.11742 0.20639 0.75553-0.22202
  -4   3  20 677.219 19.4583   1 0.51728-0.73991-0.11580 0.20475 0.73866-0.11100
  -4   3  23 233.853 13.7854   1 0.52460-0.74724-0.11300 0.20193 0.73289-0.01109
  -4   3  26 584.752 21.6296   1 0.52427-0.74692-0.10935 0.19827 0.73571 0.08025
  -4   2  27 587.638 21.8164   1 0.50600-0.77315-0.15249 0.15236 0.72450 0.12287
  -4   2  24 535.291 20.1791   1 0.50957-0.77671-0.15646 0.15635 0.71765 0.03557
  -4   2  21 891.397 23.6621   1 0.50649-0.77363-0.15971 0.15962 0.71851-0.05945
  -4   2  18 524.313 16.2236   1 0.49459-0.76172-0.16202 0.16195 0.72949-0.16458
  -4   2  15 326.073 12.4478   1 0.47013-0.73726-0.16289 0.16284 0.75364-0.28289
  -4   2  12 2525.30 28.5834   1 0.42670-0.69382-0.16129 0.16126 0.79431-0.41771
  -4   2   9 2747.90 26.9925   1 0.35361-0.62072-0.15524 0.15523 0.85328-0.57083
  -4   2   6 4292.54 30.2106   1 0.23519-0.50229-0.14114 0.14115 0.92495-0.73666
  -4   2   3 320.385 8.25502   1 0.05726-0.32435-0.11416 0.11419 0.98468-0.89054
  -4   2   0 2037.31 18.7228   1-0.16983-0.09725-0.07255 0.07260 0.98538-0.98539
  -4   2  -3  332.83 8.15596   1-0.39508 0.12800-0.02405 0.02413 0.89654-0.99071
  -4   2  -6 4456.07 30.6364   1-0.56786 0.30078 0.01900-0.01891 0.74512-0.93343
  -4   2  -9 2779.09 26.8561   1-0.67929 0.41223 0.05098-0.05086 0.57893-0.86140
  -4   2 -12 2567.08 28.6107   1-0.74519 0.47813 0.07288-0.07275 0.42448-0.80110
  -4   2 -15 333.615 12.2942   1-0.78208 0.51503 0.08750-0.08735 0.28828-0.75906
  -4   2 -18 525.492 16.2384   1-0.80092 0.53387 0.09715-0.09697 0.16884-0.73377
  -4   2 -21 909.142 23.1211   1-0.80805 0.54101 0.10336-0.10316 0.06282-0.72190
  -4   2 -24 537.924 20.0046   1-0.80708 0.54005 0.10712-0.10690-0.03287-0.72036
  -4   2 -27 562.404 21.8564   1-0.80005 0.53303 0.10902-0.10879-0.12069-0.72669
  -4   1 -26 562.719 21.3087   1-0.82698 0.51544 0.06528-0.15409-0.10310-0.71288
  -4   1 -23 250.077 13.9133   1-0.83278 0.52124 0.06300-0.15183-0.01367-0.70816
  -4   1 -20 653.495  19.226   1-0.83212 0.52058 0.05872-0.14757 0.08451-0.71219
  -4   1 -17 67.6098 5.88639   1-0.82254 0.51098 0.05171-0.14057 0.19431-0.72784
  -4   1 -14  22.773 2.27468   1-0.79957 0.48801 0.04078-0.12967 0.31936-0.75873
  -4   1 -11 957.537 17.1967   1-0.75519 0.44362 0.02403-0.11294 0.46335-0.80857
  -4   1  -8 4324.16 32.5455   1-0.67547 0.36390-0.00137-0.08756 0.62684-0.87790
  -4   1  -5 1268.60 16.3587   1-0.54039 0.22881-0.03846-0.05049 0.79774-0.95466
  -4   1  -2  887.88 12.9622   1-0.33699 0.02539-0.08665-0.00232 0.93677-0.99953
  -4   1   1 381.491 8.62784   1-0.09280-0.21880-0.13608 0.04708 0.99031-0.95892
  -4   1   4 146.426  5.7121   1 0.12615-0.43776-0.17315 0.08414 0.95383-0.82828
  -4   1   7 2370.12 23.6849   1 0.28097-0.59258-0.19425 0.10522 0.87853-0.65883
  -4   1  10 2794.45 28.4816   1 0.37757-0.68919-0.20402 0.11497 0.80739-0.49354
  -4   1  13 435.095 13.3214   1 0.43492-0.74655-0.20747 0.11840 0.75516-0.34716
  -4   1  16 924.816  20.582   1 0.46775-0.77938-0.20757 0.11847 0.72220-0.22004
  -4   1  19 315.793 13.4686   1 0.48502-0.79666-0.20582 0.11671 0.70494-0.10863
  -4   1  22 28.3656 3.22769   1 0.49186-0.80351-0.20297 0.11383 0.69971-0.00924
  -4   1  25 320.448 16.1324   1 0.49119-0.80285-0.19934 0.11018 0.70353 0.08108
  -4   0  26 2096.92 40.4941   1 0.46958-0.82575-0.24167 0.06348 0.69066 0.12536
  -4   0  23-0.60313 7.21241   1 0.47356-0.82972-0.24561 0.06743 0.68241 0.03946
  -4   0  20 2631.29 39.1795   1 0.47110-0.82726-0.24890 0.07074 0.68216-0.05445
  -4   0  17 5.74637 4.98141   1 0.45997-0.81612-0.25132 0.07318 0.69264-0.15908
  -4   0  14 1979.20 28.6189   1 0.43617-0.79231-0.25238 0.07426 0.71753-0.27812
  -4   0  11 0.31025 4.10429   1 0.39252-0.74865-0.25098 0.07288 0.76120-0.41594
  -4   0   810314.90 53.3334   1 0.31633-0.67246-0.24484 0.06677 0.82677-0.57567
  -4   0   5 4.56686 3.43162   1 0.18772-0.54384-0.22952 0.05146 0.90856-0.75161
  -4   0   2 7806.92 39.8545   1-0.01176-0.34435-0.19876 0.02072 0.97486-0.91207
  -4   0  -1 1.32512 2.37196   1-0.26441-0.09170-0.15111-0.02690 0.96419-0.99554
  -4   0  -4 5366.90 33.9992   1-0.49934 0.14325-0.09851-0.07948 0.84866-0.97417
  -4   0  -7   5.685 3.33313   1-0.66342 0.30732-0.05555-0.12242 0.67693-0.89660
  -4   0 -10 6929.37 45.6374   1-0.76059 0.40450-0.02590-0.15206 0.50409-0.81791
  -4   0 -13 1.70157 4.62877   1-0.81416 0.45809-0.00659-0.17134 0.35124-0.75921
  -4   0 -16 4693.72 45.1788   1-0.84197 0.48590 0.00583-0.18374 0.21978-0.72190
  -4   0 -19 5.79803 5.15883   1-0.85428 0.49822 0.01373-0.19162 0.10572-0.70199
  -4   0 -22 850.135 23.7317   1-0.85663 0.50058 0.01858-0.19645 0.00479-0.69521
  -4   0 -25  9.5231 3.02036   1-0.85203 0.49599 0.02124-0.19909-0.08638-0.69820
  -4  -1 -24 147.453 10.2124   1-0.87524 0.47469-0.02311-0.24379-0.07052-0.68265
  -4  -1 -21 781.366 22.8641   1-0.87864 0.47808-0.02616-0.24075 0.02252-0.68155
  -4  -1 -18 39.7201  3.5203   1-0.87449 0.47391-0.03161-0.23532 0.12651-0.69138
  -4  -1 -15 1304.68 24.5981   1-0.85911 0.45853-0.04052-0.22643 0.24542-0.71614
  -4  -1 -12 275.405 10.8993   1-0.82551 0.42493-0.05470-0.21228 0.38427-0.76084
  -4  -1  -9 1373.08 20.9329   1-0.76040 0.35980-0.07713-0.18987 0.54717-0.82958
  -4  -1  -6 1004.63 16.7506   1-0.64091 0.24030-0.11198-0.15504 0.72893-0.91718
  -4  -1  -3 3100.21 27.3051   1-0.44223 0.04162-0.16135-0.10569 0.89427-0.98838
  -4  -1   0 851.822 14.3319   1-0.17956-0.22106-0.21650-0.05055 0.97285-0.97280
  -4  -1   3 2131.42 23.0117   1 0.06690-0.46752-0.25929-0.00779 0.93883-0.84463
  -4  -1   6 1140.75 18.1865   1 0.23835-0.63898-0.28287 0.01577 0.85314-0.66479
  -4  -1   9 1554.53 22.9211   1 0.34075-0.74139-0.29309 0.02597 0.77311-0.49061
  -4  -1  12 247.981 10.8469   1 0.39892-0.79957-0.29634 0.02920 0.71647-0.33981
  -4  -1  15 1244.54 24.2654   1 0.43098-0.83163-0.29618 0.02902 0.68220-0.21139
  -4  -1  18  44.904 4.31665   1 0.44719-0.84785-0.29426 0.02708 0.66534-0.10038
  -4  -1  21 601.344 19.6102   1 0.45310-0.85377-0.29131 0.02411 0.66132-0.00220
  -4  -1  24 155.146  10.032   1 0.45174-0.85242-0.28767 0.02045 0.66671 0.08656
  -4  -2  22 485.166 19.0804   1 0.43123-0.87641-0.33311-0.02313 0.64250 0.04802
  -4  -2  19 509.036 18.6319   1 0.42977-0.87495-0.33646-0.01976 0.64048-0.04411
  -4  -2  16 13.7705 2.49387   1 0.41990-0.86507-0.33903-0.01717 0.64967-0.14745
  -4  -2  13 883.404  20.649   1 0.39745-0.84261-0.34034-0.01584 0.67439-0.26633
  -4  -2  10 16.1826 2.34984   1 0.35451-0.79966-0.33927-0.01689 0.72030-0.40639
  -4  -2   7 1071.27 19.4835   1 0.27607-0.72121-0.33321-0.02293 0.79240-0.57265
  -4  -2   4 818.799 16.1984   1 0.13670-0.58184-0.31664-0.03948 0.88536-0.75976
  -4  -2   1 706.521 14.2262   1-0.08789-0.35724-0.28134-0.07476 0.95774-0.92629
  -4  -2  -2 300.356 9.57736   1-0.36739-0.07773-0.22683-0.12925 0.92877-0.99147
  -4  -2  -5 1373.45 20.5736   1-0.60501 0.15989-0.17114-0.18492 0.78167-0.93852
  -4  -2  -8 49.8977 3.71641   1-0.75318 0.30807-0.13000-0.22604 0.59304-0.84405
  -4  -2 -11 673.851   16.73   1-0.83312 0.38802-0.10369-0.25233 0.41889-0.76405
  -4  -2 -14 951.748 21.7846   1-0.87380 0.42871-0.08740-0.26860 0.27145-0.71077
  -4  -2 -17 550.608 17.8852   1-0.89271 0.44762-0.07733-0.27865 0.14697-0.68044
  -4  -2 -20 60.7475 4.23895   1-0.89880 0.45372-0.07121-0.28475 0.03957-0.66719
  -4  -2 -23 431.685 18.5221   1-0.89662 0.45155-0.06775-0.28819-0.05553-0.66624
  -3  -2 -25 1106.00 29.0104   1-0.86781 0.51177-0.03440-0.27702-0.18500-0.59954
  -3  -2 -22 1232.85 28.9854   1-0.87819 0.52214-0.03495-0.27649-0.10551-0.58489
  -3  -2 -19 1120.27 25.5391   1-0.88392 0.52787-0.03714-0.27431-0.01737-0.57887
  -3  -2 -16 479.557 15.6177   1-0.88313 0.52707-0.04167-0.26981 0.08353-0.58562
  -3  -2 -13 2259.12  30.039   1-0.87172 0.51565-0.04991-0.26159 0.20394-0.61187
  -3  -2 -10 238.493 9.37805   1-0.84010 0.48403-0.06467-0.24686 0.35484-0.66862
  -3  -2  -7 4073.29 33.6649   1-0.76424 0.40816-0.09195-0.21959 0.55111-0.77074
  -3  -2  -4 2836.04 26.0814   1-0.58756 0.23147-0.14290-0.16866 0.79023-0.91571
  -3  -2  -1 2309.07 22.5916   1-0.24968-0.10642-0.22066-0.09092 0.96203-0.99335
  -3  -2   2 1789.22 20.3484   1 0.11529-0.47140-0.28579-0.02582 0.91083-0.84800
  -3  -2   5 3874.53 31.9109   1 0.33047-0.68658-0.31328 0.00165 0.76531-0.60833
  -3  -2   8  17.417 2.01734   1 0.43102-0.78714-0.32079 0.00914 0.65648-0.40534
  -3  -2  11 2432.60 30.0862   1 0.47773-0.83386-0.32133 0.00966 0.59463-0.24934
  -3  -2  14 2598.88 33.9149   1 0.49919-0.85532-0.31942 0.00774 0.56510-0.12566
  -3  -2  17 1066.13  23.802   1 0.50729-0.86344-0.31653 0.00482 0.55626-0.02266
  -3  -2  20 296.871 14.5122   1 0.50730-0.86345-0.31310 0.00138 0.56089 0.06685
  -3  -2  23 1018.52 27.0849   1 0.50170-0.85786-0.30929-0.00246 0.57462 0.14728
  -3  -2  26 92.1998  7.8817   1 0.49173-0.84789-0.30512-0.00665 0.59469 0.22136
  -3  -1  25  319.19 15.7317   1 0.51907-0.83072-0.26370 0.04098 0.60477 0.17988
  -3  -1  22 31.2872 3.43647   1 0.52657-0.83821-0.26773 0.04503 0.58904 0.10145
  -3  -1  19 301.903 13.1845   1 0.52897-0.84061-0.27136 0.04868 0.58099 0.01535
  -3  -1  16 974.114 21.1994   1 0.52446-0.83609-0.27451 0.05185 0.58399-0.08180
  -3  -1  13 426.362 13.2154   1 0.50938-0.82101-0.27686 0.05422 0.60334-0.19530
  -3  -1  10 2833.61 29.4441   1 0.47602-0.78763-0.27756 0.05494 0.64746-0.33358
  -3  -1   7 2409.47 24.5607   1 0.40709-0.71870-0.27410 0.05150 0.72821-0.50848
  -3  -1   4 158.847 6.20794   1 0.26448-0.57608-0.25937 0.03679 0.85191-0.72633
  -3  -1   1 371.519 8.44906   1-0.00817-0.30342-0.21808-0.00448 0.96901-0.93759
  -3  -1  -2 889.997  12.892   1-0.36965 0.05806-0.14619-0.07635 0.92812-0.99085
  -3  -1  -5 1255.61 16.4322   1-0.63600 0.32442-0.07989-0.14263 0.72108-0.87796
  -3  -1  -8 4151.97 32.5694   1-0.76853 0.45695-0.03931-0.18319 0.50078-0.75181
  -3  -1 -11 886.223  16.872   1-0.82792 0.51635-0.01682-0.20565 0.32305-0.66823
  -3  -1 -14 11.6738  4.8633   1-0.85354 0.54199-0.00413-0.21833 0.18277-0.62211
  -3  -1 -17  89.247  6.6385   1-0.86249 0.55094 0.00316-0.22560 0.06794-0.60143
  -3  -1 -20 678.979 19.4164   1-0.86206 0.55052 0.00722-0.22963-0.03009-0.59755
  -3  -1 -23 248.518 13.8409   1-0.85555 0.54402 0.00914-0.23153-0.11682-0.60498
  -3  -1 -26 592.707 21.8277   1-0.84454 0.53301 0.00952-0.23189-0.19570-0.62025
  -3   0 -27-2.75699 7.42344   1-0.81942 0.55240 0.05315-0.18648-0.20749-0.63987
  -3   0 -24 1529.45  32.088   1-0.83112 0.56410 0.05296-0.18631-0.12924-0.62396
  -3   0 -21 6.08488 5.41406   1-0.83846 0.57143 0.05131-0.18468-0.04385-0.61519
  -3   0 -18 3925.76 42.5417   1-0.84009 0.57305 0.04771-0.18110 0.05160-0.61650
  -3   0 -15 2.81714 4.59137   1-0.83332 0.56628 0.04124-0.17465 0.16165-0.63239
  -3   0 -12 2637.36 28.4223   1-0.81249 0.54544 0.03021-0.16364 0.29320-0.66979
  -3   0  -9  7.7821 3.20439   1-0.76507 0.49802 0.01134-0.14479 0.45594-0.73838
  -3   0  -6 3747.79 26.8748   1-0.66327 0.39620-0.02155-0.11192 0.65720-0.84549
  -3   0  -3  5.9935 2.22245   1-0.45742 0.19035-0.07634-0.05715 0.87168-0.96582
  -3   0   0 9597.35 37.2402   1-0.13354-0.13354-0.14671 0.01319 0.98676-0.98674
  -3   0   3-1.21439 2.37118   1 0.17643-0.44352-0.20007 0.06654 0.92638-0.83221
  -3   0   6 2575.40 22.6766   1 0.36621-0.63331-0.22427 0.09071 0.80299-0.61466
  -3   0   9 236.308 8.05988   1 0.46362-0.73072-0.23210 0.09853 0.70590-0.42342
  -3   0  12 3201.88  31.904   1 0.51253-0.77964-0.23328 0.09968 0.64650-0.26987
  -3   0  15 10.8563 3.96416   1 0.53654-0.80366-0.23178 0.09816 0.61557-0.14478
  -3   0  18 3274.95 39.2102   1 0.54663-0.81376-0.22906 0.09542 0.60405-0.03911
  -3   0  21 2.56862 6.01299   1 0.54803-0.81516-0.22568 0.09202 0.60576 0.05334
  -3   0  24 1406.09 31.2242   1 0.54335-0.81049-0.22182 0.08814 0.61665 0.13660
  -3   0  27-1.37995 6.89974   1 0.53395-0.80110-0.21755 0.08385 0.63409 0.21330
  -3   1  26 10.3782 2.99593   1 0.55760-0.78023-0.17535 0.13069 0.64363 0.17236
  -3   1  23 363.561 15.3382   1 0.56448-0.78711-0.17945 0.13482 0.63035 0.09149
  -3   1  20 25.5154 2.89132   1 0.56589-0.78851-0.18309 0.13847 0.62480 0.00289
  -3   1  17 1714.04 27.8046   1 0.55991-0.78252-0.18613 0.14153 0.63011-0.09658
  -3   1  14 1711.28 24.7027   1 0.54288-0.76549-0.18821 0.14364 0.65097-0.21158
  -3   1  11 1079.43 17.7093   1 0.50750-0.73010-0.18843 0.14388 0.69420-0.34897
  -3   1   8 1139.83 15.8176   1 0.43879-0.66138-0.18447 0.13994 0.76821-0.51714
  -3   1   5 1131.09 13.8944   1 0.30724-0.52983-0.17059 0.12608 0.87498-0.71805
  -3   1   2 650.718 9.74242   1 0.07316-0.29573-0.13582 0.09132 0.97729-0.91452
  -3   1  -1 5015.31 25.3769   1-0.24457 0.02200-0.07526 0.03079 0.96812-0.99950
  -3   1  -4 575.663 9.61628   1-0.51671 0.29415-0.01155-0.03290 0.80735-0.93289
  -3   1  -7 328.954 8.21164   1-0.67602 0.45346 0.03340-0.07783 0.59926-0.81895
  -3   1 -10 152.626  6.9944   1-0.75591 0.53337 0.06051-0.10492 0.41514-0.72898
  -3   1 -13 1516.96 22.0266   1-0.79426 0.57173 0.07658-0.12097 0.26466-0.67265
  -3   1 -16 40.2721 3.61717   1-0.81113 0.58860 0.08622-0.13059 0.14039-0.64254
  -3   1 -19 954.433 21.8761   1-0.81592 0.59340 0.09196-0.13631 0.03451-0.63081
  -3   1 -22 475.541  17.286   1-0.81310 0.59058 0.09513-0.13946-0.05861-0.63184
  -3   1 -25  336.31 16.0916   1-0.80489 0.58238 0.09650-0.14081-0.14272-0.64188
  -3   2 -26 8.39345 6.35892   1-0.77683 0.59884 0.13977-0.09503-0.15725-0.65876
  -3   2 -23 386.748 16.0645   1-0.78597 0.60796 0.13868-0.09397-0.07435-0.64750
  -3   2 -20 24.9811  2.8968   1-0.78997 0.61196 0.13592-0.09122 0.01663-0.64433
  -3   2 -17 1664.42 26.5217   1-0.78702 0.60900 0.13085-0.08617 0.11886-0.65241
  -3   2 -14 1737.09 24.5508   1-0.77352 0.59550 0.12238-0.07773 0.23694-0.67634
  -3   2 -11 1148.46 17.7605   1-0.74227 0.56424 0.10856-0.06392 0.37725-0.72249
  -3   2  -8 1156.76 15.6399   1-0.67848 0.50044 0.08587-0.04126 0.54658-0.79767
  -3   2  -5 1155.49 13.7026   1-0.55387 0.37582 0.04882-0.00423 0.74280-0.89974
  -3   2  -2 651.758  9.5666   1-0.33283 0.15477-0.00637 0.05094 0.92470-0.98748
  -3   2   1 5089.22 25.5281   1-0.03403-0.14403-0.06830 0.11285 0.99768-0.96631
  -3   2   4 572.151 9.66326   1 0.23160-0.40967-0.11272 0.15725 0.93639-0.81087
  -3   2   7 348.147 8.68294   1 0.40014-0.57822-0.13414 0.17865 0.83131-0.61164
  -3   2  10 152.212 7.16719   1 0.49308-0.67116-0.14199 0.18648 0.74549-0.43166
  -3   2  13 1525.61 22.4561   1 0.54271-0.72080-0.14363 0.18810 0.68994-0.28196
  -3   2  16 35.6505 3.00197   1 0.56835-0.74645-0.14246 0.18691 0.65912-0.15699
  -3   2  19 910.187 21.8001   1 0.57988-0.75799-0.13992 0.18435 0.64617-0.04989
  -3   2  22 473.394 16.8118   1 0.58231-0.76042-0.13658 0.18098 0.64587 0.04457
  -3   2  25 336.929 16.4382   1 0.57828-0.75641-0.13267 0.17706 0.65461 0.12998
  -3   3  27 9.66882 7.04308   1 0.58938-0.72299-0.08531 0.21873 0.67841 0.16893
  -3   3  24 1485.36 32.0191   1 0.59591-0.72952-0.08950 0.22293 0.66698 0.08620
  -3   3  21 3.57709 5.33514   1 0.59666-0.73027-0.09315 0.22660 0.66317-0.00414
  -3   3  18 3908.54 42.6798   1 0.58969-0.72329-0.09609 0.22956 0.66980-0.10492
  -3   3  15 1.78106 5.36686   1 0.57143-0.70502-0.09795 0.23144 0.69090-0.22017
  -3   3  12 2517.11 27.9992   1 0.53518-0.66876-0.09781 0.23133 0.73191-0.35533
  -3   3   9  38.538 3.58438   1 0.46812-0.60169-0.09360 0.22713 0.79865-0.51623
  -3   3   6 3678.04 26.6721   1 0.34732-0.48089-0.08067 0.21422 0.89063-0.70236
  -3   3   3 1.93597 2.58368   1 0.14410-0.27766-0.05097 0.18455 0.97934-0.88522
  -3   3   0 9342.33 36.8788   1-0.13348-0.00007 0.00010 0.13350 0.98804-0.98807
  -3   3  -3 3.30659 2.43281   1-0.39737 0.26383 0.05885 0.07477 0.86813-0.96232
  -3   3  -6 2597.26 22.2914   1-0.57457 0.44104 0.10567 0.02797 0.68118-0.86952
  -3   3  -9 5.22106 3.23429   1-0.67335 0.53982 0.13647-0.00281 0.49817-0.78067
  -3   3 -12 3348.52 31.9882   1-0.72493 0.59141 0.15569-0.02202 0.34145-0.71810
  -3   3 -15 8.71796 4.61311   1-0.75045 0.61693 0.16767-0.03398 0.20969-0.68049
  -3   3 -18 3309.08 38.8146   1-0.76100 0.62750 0.17512-0.04140 0.09694-0.66189
  -3   3 -21 14.6201 5.06656   1-0.76223 0.62873 0.17958-0.04584-0.00204-0.65707
  -3   3 -24 1397.60 30.3432   1-0.75701 0.62352 0.18195-0.04819-0.09107-0.66219
  -3   3 -27-2.74975 6.14861   1-0.74690 0.61341 0.18274-0.04896-0.17281-0.67460
  -3   4 -25 287.912  15.174   1-0.72619 0.63721 0.22491-0.00211-0.10875-0.67591
  -3   4 -22 45.3546 4.40173   1-0.73263 0.64364 0.22294-0.00016-0.02153-0.66898
  -3   4 -19 284.101 13.1703   1-0.73307 0.64408 0.21905 0.00371 0.07454-0.67089
  -3   4 -16 987.703 21.0022   1-0.72514 0.63614 0.21250 0.01024 0.18264-0.68485
  -3   4 -13 428.024 12.8386   1-0.70439 0.61538 0.20207 0.02065 0.30713-0.71518
  -3   4 -10 2866.23 28.8482   1-0.66233 0.57331 0.18562 0.03708 0.45310-0.76700
  -3   4  -7 2444.75 24.0786   1-0.58305 0.49403 0.15976 0.06292 0.62333-0.84307
  -3   4  -4 140.696 6.12397   1-0.44114 0.35211 0.12031 0.10235 0.80650-0.93210
  -3   4  -1 365.211 8.55312   1-0.21728 0.12824 0.06728 0.15536 0.95472-0.98616
  -3   4   2 861.199 12.9043   1 0.05240-0.14145 0.01354 0.20908 0.99852-0.93581
  -3   4   5 1250.25 16.3085   1 0.28172-0.37077-0.02387 0.24647 0.94048-0.78361
  -3   4   8 3963.47  31.855   1 0.43190-0.52096-0.04288 0.26546 0.85101-0.59999
  -3   4  11 882.393 17.0425   1 0.51946-0.60853-0.05052 0.27308 0.77583-0.43066
  -3   4  14 14.8844 2.35867   1 0.56857-0.65764-0.05243 0.27497 0.72504-0.28571
  -3   4  17 55.8934 4.30754   1 0.59495-0.68404-0.05152 0.27404 0.69552-0.16205
  -3   4  20 686.062 20.3667   1 0.60732-0.69641-0.04911 0.27161 0.68217-0.05454
  -3   4  23 234.961 13.7978   1 0.61036-0.69946-0.04580 0.26827 0.68069 0.04109
  -3   4  26  544.67 21.5568   1 0.60665-0.69576-0.04184 0.26429 0.68792 0.12801
  -3   5  25 1062.96 29.6362   1 0.62097-0.66556 0.00215 0.30935 0.69838 0.08615
  -3   5  22 1290.24 29.1864   1 0.62146-0.66604-0.00152 0.31304 0.69562-0.00524
  -3   5  19 1121.35 25.7792   1 0.61401-0.65859-0.00441 0.31595 0.70270-0.10647
  -3   5  16 512.701 16.2211   1 0.59526-0.63983-0.00611 0.31767 0.72302-0.22094
  -3   5  13 2261.00 30.1595   1 0.55916-0.60372-0.00575 0.31733 0.76084-0.35292
  -3   5  10 231.932 9.51221   1 0.49488-0.53944-0.00148 0.31308 0.82009-0.50632
  -3   5   7 3941.82 33.0892   1 0.38451-0.42906 0.01043 0.30120 0.89895-0.67934
  -3   5   4 2665.35 25.4415   1 0.20692-0.25146 0.03600 0.27564 0.97525-0.84979
  -3   5   1 2303.23  22.744   1-0.03513-0.00941 0.07921 0.23245 0.99310-0.96179
  -3   5  -2 1781.62  20.195   1-0.28236 0.23783 0.13197 0.17972 0.90595-0.96880
  -3   5  -5 3895.00 31.2918   1-0.46807 0.42355 0.17844 0.13326 0.74435-0.90135
  -3   5  -8 15.7645 2.04204   1-0.58225 0.53774 0.21170 0.10003 0.56913-0.82028
  -3   5 -11 2409.36 29.2638   1-0.64654 0.60204 0.23361 0.07813 0.41057-0.75587
  -3   5 -14 2717.63 33.6567   1-0.68097 0.63648 0.24778 0.06398 0.27380-0.71326
  -3   5 -17 1153.10 24.2936   1-0.69766 0.65317 0.25690 0.05489 0.15558-0.68919
  -3   5 -20 333.552 15.1499   1-0.70319 0.65871 0.26263 0.04917 0.05156-0.67932
  -3   5 -23 1032.30  27.222   1-0.70113 0.65665 0.26599 0.04584-0.04188-0.68003
  -3   5 -26 83.8856 7.50997   1-0.69342 0.64895 0.26757 0.04427-0.12744-0.68863
  -3   6 -24 180.467 13.6033   1-0.66764 0.66768 0.30871 0.09216-0.06312-0.69019
  -3   6 -21 77.2882 5.28563   1-0.67131 0.67134 0.30587 0.09498 0.02793-0.68710
  -3   6 -18 863.341 22.5428   1-0.66801 0.66804 0.30088 0.09995 0.12833-0.69334
  -3   6 -15 326.779 13.4045   1-0.65488 0.65490 0.29292 0.10789 0.24109-0.71195
  -3   6 -12 248.389 11.6139   1-0.62672 0.62673 0.28064 0.12015 0.36993-0.74664
  -3   6  -9 190.361 9.77071   1-0.57421 0.57421 0.26193 0.13884 0.51808-0.80063
  -3   6  -6 190.567 8.55685   1-0.48171 0.48170 0.23378 0.16696 0.68380-0.87220
  -3   6  -3  407.04  11.322   1-0.32920 0.32918 0.19368 0.20704 0.84878-0.94303
  -3   6   0 2327.86 25.4016   1-0.11185 0.11183 0.14444 0.25626 0.96639-0.96648
  -3   6   3 430.718  11.626   1 0.12835-0.12838 0.09816 0.30252 0.99093-0.89687
  -3   6   6 172.022  8.7631   1 0.32727-0.32730 0.06641 0.33426 0.93824-0.75003
  -3   6   9 199.702 9.66313   1 0.46114-0.46118 0.04956 0.35109 0.86238-0.58002
  -3   6  12 249.273 11.8186   1 0.54268-0.54273 0.04231 0.35831 0.79725-0.42074
  -3   6  15 306.696 13.4761   1 0.59019-0.59025 0.04028 0.36032 0.75178-0.28111
  -3   6  18 883.103  22.849   1 0.61646-0.61653 0.04104 0.35954 0.72447-0.15965
  -3   6  21 85.7262  7.2946   1 0.62903-0.62910 0.04337 0.35719 0.71160-0.05262
  -3   6  24 189.605  13.703   1 0.63220-0.63228 0.04670 0.35385 0.70967 0.04346
  -3   7  23 60.0612 5.69594   1 0.64021-0.59578 0.09183 0.39775 0.72159 0.00013
  -3   7  20 1889.71 36.8418   1 0.63287-0.58843 0.08895 0.40066 0.72837-0.10080
  -3   7  17 8.21757 6.07582   1 0.61437-0.56992 0.08733 0.40229 0.74710-0.21368
  -3   7  14  644.14 18.7365   1 0.57936-0.53491 0.08779 0.40186 0.78105-0.34178
  -3   7  11 112.644 8.94391   1 0.51878-0.47432 0.09192 0.39774 0.83276-0.48765
  -3   7   8 5497.36 46.7454   1 0.41857-0.37410 0.10275 0.38694 0.89981-0.64885
  -3   7   5 122.848 7.59138   1 0.26295-0.21848 0.12484 0.36487 0.96476-0.80795
  -3   7   2 3067.84 32.4879   1 0.05214-0.00766 0.16150 0.32823 0.98628-0.92363
  -3   7  -1-2.77212 4.23449   1-0.17409 0.21858 0.20805 0.28169 0.92385-0.95535
  -3   7  -4 1751.97 25.0937   1-0.35998 0.40448 0.25247 0.23730 0.78804-0.91369
  -3   7  -7 297.441 11.6947   1-0.48487 0.52938 0.28684 0.20295 0.62561-0.84542
  -3   7 -10 4412.78 44.0695   1-0.56030 0.60482 0.31078 0.17903 0.46960-0.78355
  -3   7 -13-0.90873 5.52759   1-0.60335 0.64788 0.32685 0.16298 0.33065-0.73876
  -3   7 -16 2235.68 36.1422   1-0.62623 0.67076 0.33751 0.15234 0.20870-0.71096
  -3   7 -19    0.00 7.55525   1-0.63619 0.68072 0.34445 0.14542 0.10072-0.69714
  -3   7 -22 607.014 22.2879   1-0.63736 0.68190 0.34875 0.14114 0.00357-0.69414
  -3   8 -20 2.72085 8.10567   1-0.60212 0.69117 0.38761 0.19131 0.07262-0.70044
  -3   8 -17 804.894 23.4208   1-0.59506 0.68410 0.38159 0.19730 0.17635-0.71002
  -3   8 -14 383.764 16.2433   1-0.57674 0.66578 0.37234 0.20654 0.29227-0.73179
  -3   8 -11 733.695 20.3744   1-0.54146 0.63048 0.35848 0.22038 0.42311-0.76847
  -3   8  -8 254.792 11.9213   1-0.47966 0.56868 0.33802 0.24082 0.56986-0.82106
  -3   8  -5 856.066 19.7987   1-0.37728 0.46629 0.30862 0.27019 0.72658-0.88364
  -3   8  -2 86.4705 6.34108   1-0.22090 0.30991 0.26941 0.30938 0.87105-0.93395
  -3   8   1 1294.90 23.1964   1-0.01638 0.10538 0.22482 0.35395 0.96294-0.93169
  -3   8   4 192.866 10.1796   1 0.19560-0.10661 0.18517 0.39358 0.97544-0.85004
  -3   8   7 550.837 16.6417   1 0.36844-0.27945 0.15812 0.42061 0.92914-0.70959
  -3   8  10 15.3452 2.90848   1 0.48745-0.39848 0.14326 0.43545 0.86540-0.55169
  -3   8  13 605.661 19.4017   1 0.56247-0.47350 0.13655 0.44214 0.80977-0.40191
  -3   8  16  6.9871 7.54693   1 0.60745-0.51849 0.13457 0.44410 0.76998-0.26796
  -3   8  19 501.596 19.8791   1 0.63277-0.54381 0.13528 0.44337 0.74559-0.14942
  -3   9  18-4.90282 8.19801   1 0.62852-0.49506 0.18244 0.48525 0.76275-0.19798
  -3   9  15 473.613 19.5759   1 0.59550-0.46202 0.18286 0.48486 0.79232-0.32171
  -3   9  12 344.686 16.2969   1 0.53940-0.40592 0.18670 0.48103 0.83656-0.46010
  -3   9   9  754.40 21.5246   1 0.44920-0.31571 0.19640 0.47135 0.89281-0.61050
  -3   9   6 385.503 14.9137   1 0.31297-0.17948 0.21546 0.45232 0.94728-0.75912
  -3   9   3 663.397 18.3997   1 0.12978 0.00372 0.24657 0.42123 0.96904-0.87504
  -3   9   0-2.58262 4.94534   1-0.07365 0.20716 0.28711 0.38070 0.92442-0.92457
  -3   9  -3 837.073 21.0449   1-0.25308 0.38660 0.32831 0.33953 0.81241-0.90672
  -3   9  -6 540.113 17.6506   1-0.38346 0.51699 0.36249 0.30537 0.66587-0.85433
  -3   9  -9 694.289 20.4462   1-0.46755 0.60109 0.38764 0.28024 0.51627-0.79889
  -3   9 -12 215.905 13.4702   1-0.51830 0.65184 0.40519 0.26271 0.37812-0.75488
  -3   9 -15 480.941 19.2201   1-0.54707 0.68061 0.41717 0.25075 0.25443-0.72535
  -3   9 -18 21.6171 8.22135   1-0.56136 0.69492 0.42519 0.24275 0.14383-0.70890
  -3  10 -13  1.3246 7.13321   1-0.49124 0.66929 0.45104 0.30590 0.33414-0.74231
  -3  10 -10 1958.81 36.7439   1-0.44962 0.62766 0.43595 0.32097 0.46448-0.77849
  -3  10  -7 102.636 8.14729   1-0.38044 0.55848 0.41440 0.34250 0.60649-0.82635
  -3  10  -4 647.961 20.5753   1-0.27223 0.45026 0.38483 0.37205 0.75099-0.87670
  -3  10  -1 11.7168 3.11404   1-0.11803 0.29605 0.34772 0.40914 0.87486-0.90642
  -3  10   2 1405.60 28.7414   1 0.06975 0.10826 0.30814 0.44870 0.94628-0.88368
  -3  10   5 16.1621 6.40654   1 0.25529-0.07728 0.27434 0.48247 0.95185-0.79510
  -3  10   8 2092.82 36.6508   1 0.40520-0.22720 0.25132 0.50547 0.91245-0.66155
  -3  10  11 37.0599 4.09283   1 0.51037-0.33238 0.23835 0.51843 0.85970-0.51465
  -3  10  14 341.763 18.3225   1 0.57838-0.40040 0.23231 0.52445 0.81309-0.37388
  -3  11   7 61.9222  5.1248   1 0.35733-0.13482 0.30785 0.53800 0.92193-0.70243
  -3  11   4 92.0747 8.20395   1 0.19891 0.02361 0.33416 0.51170 0.94173-0.81638
  -3  11   1 42.8683 4.06468   1 0.01869 0.20383 0.36906 0.47683 0.90939-0.87820
  -3  11  -2  318.23 16.2355   1-0.14938 0.37192 0.40631 0.43959 0.81798-0.88094
  -3  11  -5 73.6254 5.61395   1-0.28008 0.50262 0.43916 0.40677 0.68862-0.84573
  -2  11  -1 500.067  19.659   1-0.09493 0.40649 0.42677 0.46364 0.83127-0.86285
  -2  11   2 254.425 15.4232   1 0.11636 0.19520 0.38104 0.50935 0.92050-0.85793
  -2  10  12 187.573 14.2141   1 0.63199-0.36497 0.25357 0.54771 0.77159-0.39516
  -2  10   9 522.137 19.9015   1 0.54501-0.27798 0.26177 0.53952 0.83830-0.55602
  -2  10   6 240.129 14.3474   1 0.40006-0.13303 0.28105 0.52027 0.91165-0.72352
  -2  10   3 845.607 23.1264   1 0.18917 0.07787 0.31654 0.48480 0.94784-0.85387
  -2  10   0    0.00 6.32636   1-0.04721 0.31426 0.36454 0.43682 0.89262-0.89280
  -2  10  -3 837.146 23.2998   1-0.23991 0.50696 0.41063 0.39075 0.75300-0.84733
  -2  10  -6 297.326 15.5842   1-0.36374 0.63080 0.44514 0.35626 0.58608-0.77457
  -2  10  -9 438.839 19.2036   1-0.43463 0.70170 0.46821 0.33321 0.42960-0.71224
  -2  10 -12 205.679 14.2551   1-0.47296 0.74003 0.48313 0.31831 0.29318-0.66997
  -2   9 -17 8.44335 7.70768   1-0.53755 0.76013 0.45639 0.25604 0.10015-0.63384
  -2   9 -14 729.981 24.0332   1-0.52756 0.75013 0.44937 0.26304 0.20903-0.64857
  -2   9 -11 10.3918 7.21076   1-0.50346 0.72602 0.43817 0.27422 0.33465-0.68003
  -2   9  -8 6.86502 6.74205   1-0.45565 0.67820 0.42049 0.29188 0.48166-0.73290
  -2   9  -5 11.2064 6.83866   1-0.36655 0.58909 0.39278 0.31958 0.65052-0.80760
  -2   9  -2 244.724 12.8308   1-0.21099 0.43353 0.35148 0.36086 0.82278-0.88571
  -2   9   1 13.8871 4.67694   1 0.01946 0.20308 0.29947 0.41284 0.94211-0.91088
  -2   9   4 544.719 17.5167   1 0.27070-0.04818 0.25208 0.46022 0.95313-0.82775
  -2   9   7  45.438 3.65835   1 0.46564-0.24312 0.22238 0.48989 0.88486-0.66533
  -2   9  10  11.047 6.24909   1 0.58691-0.36440 0.20848 0.50377 0.80367-0.48999
  -2   9  13 15.8419 3.52969   1 0.65577-0.43327 0.20356 0.50867 0.74118-0.33334
  -2   9  16 80.3316 6.69429   1 0.69315-0.47065 0.20310 0.50911 0.70150-0.19951
  -2   8  20 300.984  16.681   1 0.71191-0.53393 0.15846 0.46469 0.66423-0.03669
  -2   8  17 1527.56 33.4723   1 0.69980-0.52182 0.15594 0.46723 0.67834-0.14495
  -2   8  14 1972.50 35.8152   1 0.67252-0.49453 0.15504 0.46815 0.70989-0.27065
  -2   8  11 1814.62 32.4825   1 0.61989-0.44189 0.15734 0.46587 0.76465-0.41957
  -2   8   8 220.334 11.9766   1 0.52301-0.34500 0.16640 0.45683 0.84521-0.59428
  -2   8   5 2448.85 33.7448   1 0.35405-0.17604 0.18915 0.43411 0.93509-0.77831
  -2   8   2 1087.09 22.4052   1 0.10385 0.07417 0.23241 0.39086 0.97246-0.90983
  -2   8  -1 2316.61  31.583   1-0.16249 0.34052 0.28866 0.33463 0.88942-0.92094
  -2   8  -4 2358.26 33.1538   1-0.35755 0.53558 0.33775 0.28556 0.71860-0.84428
  -2   8  -7 2358.38 34.2556   1-0.47047 0.64851 0.37128 0.25205 0.53684-0.75667
  -2   8 -10 383.589 15.3914   1-0.53026 0.70832 0.39236 0.23099 0.37748-0.69147
  -2   8 -13 1747.93 33.0854   1-0.56043 0.73849 0.40549 0.21789 0.24313-0.65126
  -2   8 -16 497.419 19.1871   1-0.57381 0.75188 0.41365 0.20974 0.12851-0.63080
  -2   8 -19 1268.97 31.7145   1-0.57691 0.75499 0.41859 0.20483 0.02830-0.62474
  -2   7 -21 13.5133 7.64429   1-0.61087 0.74444 0.37944 0.15495-0.04038-0.61882
  -2   7 -18 16.3209 3.33842   1-0.61311 0.74668 0.37620 0.15817 0.05205-0.61709
  -2   7 -15 33.1876 3.24267   1-0.60774 0.74130 0.37047 0.16388 0.15644-0.62732
  -2   7 -12 405.854 15.3521   1-0.59053 0.72408 0.36101 0.17332 0.27770-0.65443
  -2   7  -9-0.41136 5.59516   1-0.55295 0.68649 0.34556 0.18875 0.42238-0.70496
  -2   7  -6 1086.41  21.338   1-0.47757 0.61110 0.32020 0.21409 0.59609-0.78451
  -2   7  -3 12.4174 2.46975   1-0.33305 0.46657 0.27936 0.25490 0.78990-0.88417
  -2   7   0 80.8413 6.44959   1-0.09111 0.22462 0.22203 0.31222 0.94665-0.94677
  -2   7   3 103.598 8.25483   1 0.20078-0.06727 0.16495 0.36928 0.97676-0.88273
  -2   7   6 755.967 18.3119   1 0.43182-0.29832 0.12901 0.40520 0.89635-0.70817
  -2   7   9-0.40868 5.99234   1 0.56961-0.43611 0.11322 0.42097 0.79769-0.51535
  -2   7  12 510.693 17.4097   1 0.64389-0.51040 0.10810 0.42606 0.72421-0.34772
  -2   7  15 12.7691 6.77182   1 0.68268-0.54920 0.10779 0.42636 0.67917-0.20852
  -2   7  18 19.3755 7.16418   1 0.70151-0.56804 0.10969 0.42443 0.65609-0.09130
  -2   7  21 15.0582 6.42085   1 0.70822-0.57476 0.11275 0.42135 0.64870 0.01025
  -2   6  22 504.302 20.2502   1 0.70086-0.61191 0.06769 0.37737 0.63425 0.05610
  -2   6  19 513.965 19.3337   1 0.69868-0.60972 0.06424 0.38084 0.63526-0.03906
  -2   6  16   16.43 6.39541   1 0.68681-0.59785 0.06162 0.38348 0.64999-0.14795
  -2   6  13 1009.04 22.5169   1 0.65944-0.57047 0.06050 0.38462 0.68452-0.27663
  -2   6  10 13.6855 5.74204   1 0.60462-0.51563 0.06262 0.38253 0.74692-0.43318
  -2   6   7 1042.93 19.5967   1 0.49815-0.40916 0.07236 0.37280 0.84276-0.62317
  -2   6   4 833.817 16.4269   1 0.30106-0.21207 0.09919 0.34599 0.95175-0.82631
  -2   6   1 685.456 14.5838   1 0.00404 0.08497 0.15218 0.29303 0.98481-0.95353
  -2   6  -2 292.743 10.1521   1-0.28802 0.37703 0.21678 0.22844 0.86222-0.92509
  -2   6  -5 1400.72 21.5559   1-0.47455 0.56357 0.26668 0.17857 0.66043-0.81745
  -2   6  -8 38.9388 3.11991   1-0.57081 0.65984 0.29756 0.14771 0.47021-0.72138
  -2   6 -11 543.652 16.1178   1-0.61774 0.70678 0.31588 0.12941 0.31318-0.65850
  -2   6 -14 978.841 22.1561   1-0.63940 0.72845 0.32687 0.11844 0.18412-0.62360
  -2   6 -17 537.134 18.0981   1-0.64721 0.73626 0.33347 0.11186 0.07498-0.60861
  -2   6 -20 58.1593 5.43251   1-0.64655 0.73561 0.33726 0.10809-0.02034-0.60745
  -2   6 -23 450.641 18.6623   1-0.64008 0.72914 0.33909 0.10627-0.10595-0.61599
  -2   5 -25 1083.17 28.8802   1-0.66505 0.70960 0.29766 0.05869-0.16857-0.61612
  -2   5 -22 1259.98 29.2537   1-0.67496 0.71951 0.29699 0.05934-0.08885-0.60168
  -2   5 -19 1136.00 26.1704   1-0.68025 0.72479 0.29476 0.06154-0.00136-0.59502
  -2   5 -16 513.173 16.5966   1-0.67930 0.72384 0.29039 0.06589 0.09716-0.59939
  -2   5 -13 2382.43 31.1348   1-0.66883 0.71335 0.28281 0.07345 0.21178-0.61986
  -2   5 -10 232.588  9.8673   1-0.64183 0.68635 0.27000 0.08624 0.35012-0.66405
  -2   5  -7 4230.34 35.0185   1-0.58270 0.62722 0.24803 0.10819 0.52210-0.74188
  -2   5  -4 2851.19 26.8739   1-0.45767 0.50218 0.20990 0.14630 0.73066-0.85628
  -2   5  -1 2335.25 23.3088   1-0.21648 0.26098 0.14927 0.20691 0.92987-0.96134
  -2   5   2 1743.90 20.2789   1 0.11830-0.07381 0.08096 0.27520 0.99264-0.92996
  -2   5   5 3766.63 31.2345   1 0.39401-0.34953 0.03704 0.31910 0.90037-0.74353
  -2   5   8 16.5457 2.33181   1 0.54996-0.50548 0.01926 0.33685 0.78130-0.53031
  -2   5  11 2463.14 30.4673   1 0.62846-0.58399 0.01422 0.34188 0.69650-0.35136
  -2   5  14 2704.54 34.5543   1 0.66737-0.62290 0.01424 0.34184 0.64704-0.20775
  -2   5  17 1098.87 24.4123   1 0.68552-0.64107 0.01636 0.33970 0.62298-0.08953
  -2   5  20 345.306 15.7183   1 0.69169-0.64725 0.01948 0.33656 0.61615 0.01145
  -2   5  23 1091.84 28.7576   1 0.69009-0.64566 0.02320 0.33281 0.62109 0.10066
  -2   5  26 90.5343 6.58503   1 0.68286-0.63842 0.02739 0.32861 0.63428 0.18163
  -2   4  27 619.541 23.5149   1 0.66654-0.66662-0.01644 0.28339 0.62673 0.22058
  -2   4  24 589.413 21.0669   1 0.67613-0.67620-0.02075 0.28773 0.60935 0.14381
  -2   4  21  912.62 24.2036   1 0.68091-0.68098-0.02467 0.29167 0.59894 0.06007
  -2   4  18 538.704 17.2695   1 0.67938-0.67944-0.02813 0.29515 0.59847-0.03362
  -2   4  15 335.734 13.2285   1 0.66857-0.66862-0.03092 0.29795 0.61263-0.14193
  -2   4  12 2548.55 29.7754   1 0.64226-0.64231-0.03239 0.29944 0.64883-0.27228
  -2   4   9 2715.32 27.7313   1 0.58677-0.58681-0.03070 0.29777 0.71817-0.43578
  -2   4   6 4183.44 30.9151   1 0.47119-0.47122-0.02050 0.28760 0.83103-0.64279
  -2   4   3 323.407 8.20699   1 0.23976-0.23978 0.01136 0.25576 0.96272-0.86863
  -2   4   0 1979.84 18.7452   1-0.11359 0.11357 0.07679 0.19035 0.98146-0.98153
  -2   4  -3 324.243 8.38549   1-0.42111 0.42111 0.14873 0.11843 0.80655-0.90077
  -2   4  -6 4464.20 31.6236   1-0.58673 0.58673 0.19647 0.07070 0.57954-0.76791
  -2   4  -9 2860.98 28.1637   1-0.66236 0.66236 0.22323 0.04397 0.38929-0.67181
  -2   4 -12 2611.80 29.7975   1-0.69598 0.69600 0.23828 0.02894 0.23969-0.61637
  -2   4 -15 312.844  12.636   1-0.70946 0.70948 0.24698 0.02026 0.11868-0.58951
  -2   4 -18 571.016 17.1972   1-0.71205 0.71208 0.25197 0.01529 0.01655-0.58153
  -2   4 -21 906.314 23.7384   1-0.70789 0.70793 0.25459 0.01269-0.07296-0.58617
  -2   4 -24 519.204 19.8685   1-0.69893 0.69898 0.25554 0.01176-0.15379-0.59950
  -2   4 -27 589.218 22.6221   1-0.68612 0.68617 0.25522 0.01210-0.22845-0.61899
  -2   3 -26 11.1983  6.6201   1-0.71890 0.67444 0.21302-0.03474-0.21545-0.60059
  -2   3 -23 386.314 16.5582   1-0.73088 0.68641 0.21313-0.03487-0.14025-0.58163
  -2   3 -20 17.2721 6.43692   1-0.73897 0.69450 0.21191-0.03368-0.05830-0.56943
  -2   3 -17 1727.41 27.6689   1-0.74204 0.69756 0.20890-0.03069 0.03340-0.56698
  -2   3 -14 1735.73  24.955   1-0.73773 0.69324 0.20324-0.02504 0.13962-0.57904
  -2   3 -11 1162.84 18.2034   1-0.72078 0.67628 0.19323-0.01505 0.26821-0.61348
  -2   3  -8 1165.62 16.2344   1-0.67863 0.63413 0.17535 0.00281 0.43170-0.68282
  -2   3  -5 1198.02 14.4345   1-0.57971 0.53519 0.14211 0.03602 0.64434-0.80130
  -2   3  -2 641.336   9.742   1-0.35631 0.31179 0.08170 0.09641 0.88487-0.94768
  -2   3   1 5013.38 25.6818   1 0.01914-0.06367 0.00102 0.17707 0.99977-0.96843
  -2   3   4 565.269 9.75084   1 0.35232-0.39685-0.05360 0.23167 0.89753-0.77204
  -2   3   7 322.851  8.6324   1 0.52869-0.57324-0.07348 0.25153 0.75395-0.53430
  -2   3  10  153.37 7.38753   1 0.60982-0.65437-0.07812 0.25615 0.65776-0.34396
  -2   3  13 1548.72 23.1133   1 0.64737-0.69193-0.07759 0.25560 0.60528-0.19733
  -2   3  16 30.9482 3.04427   1 0.66390-0.70847-0.07518 0.25317 0.58169-0.07959
  -2   3  19 949.929 22.5283   1 0.66890-0.71347-0.07197 0.24994 0.57661 0.01964
  -2   3  22 496.388 17.7152   1 0.66663-0.71121-0.06828 0.24623 0.58370 0.10671
  -2   3  25  336.70 17.0794   1 0.65915-0.70373-0.06423 0.24216 0.59908 0.18549
  -2   2  26 52.0371 4.45854   1 0.63930-0.72840-0.10725 0.19613 0.59031 0.22566
  -2   2  23  8.3287 5.84989   1 0.64910-0.73819-0.11141 0.20031 0.57046 0.15136
  -2   2  20 129.434 9.97332   1 0.65450-0.74359-0.11524 0.20416 0.55743 0.07023
  -2   2  17  1.1734 5.54529   1 0.65412-0.74320-0.11871 0.20766 0.55438-0.02087
  -2   2  14 3407.98 34.2076   1 0.64509-0.73415-0.12169 0.21066 0.56649-0.12713
  -2   2  11    0.00 3.81778   1 0.62107-0.71013-0.12361 0.21260 0.60260-0.25740
  -2   2   8 7.31735 3.29813   1 0.56678-0.65584-0.12262 0.21163 0.67758-0.42653
  -2   2   5 4.87627 3.14762   1 0.44295-0.53199-0.11232 0.20135 0.80955-0.65265
  -2   2   2 2085.82  14.805   1 0.16705-0.25607-0.07441 0.16347 0.96896-0.90620
  -2   2  -1 4.63371 2.46415   1-0.25330 0.16428 0.00685 0.08222 0.95500-0.98641
  -2   2  -4 4891.77 24.7812   1-0.55674 0.46771 0.08298 0.00610 0.71825-0.84381
  -2   2  -7 5.95226 2.83499   1-0.68989 0.60086 0.12532-0.03623 0.47868-0.69840
  -2   2 -10 254.357  8.5143   1-0.74342 0.65438 0.14696-0.05787 0.29768-0.61157
  -2   2 -13   9.757 3.89265   1-0.76448 0.67544 0.15859-0.06949 0.15995-0.56800
  -2   2 -16 307.763 11.8943   1-0.77059 0.68155 0.16503-0.07593 0.04907-0.55128
  -2   2 -19 8.63846 2.50299   1-0.76854 0.67950 0.16846-0.07936-0.04499-0.55138
  -2   2 -22 1368.70 28.0951   1-0.76123 0.67218 0.16995-0.08084-0.12810-0.56243
  -2   2 -25 6.72572 5.76821   1-0.74997 0.66092 0.17005-0.08093-0.20378-0.58092
  -2   2 -28 9.23046 7.41299   1-0.73537 0.64632 0.16904-0.07992-0.27422-0.60463
  -2   1 -27 1624.09  35.141   1-0.76498 0.63141 0.12641-0.12634-0.26374-0.58372
  -2   1 -24 903.985 24.4963   1-0.77890 0.64533 0.12728-0.12721-0.19327-0.56003
  -2   1 -21 2873.45 39.4576   1-0.78951 0.65594 0.12702-0.12696-0.11716-0.54198
  -2   1 -18 258.461 11.6824   1-0.79610 0.66253 0.12529-0.12523-0.03288-0.53210
  -2   1 -15 6541.14 48.3455   1-0.79713 0.66357 0.12144-0.12139 0.06379-0.53461
  -2   1 -12 2481.20 26.1655   1-0.78903 0.65547 0.11415-0.11411 0.18012-0.55677
  -2   1  -9 7665.50 39.6905   1-0.76280 0.62925 0.10057-0.10053 0.32920-0.61170
  -2   1  -6 6032.54 29.6746   1-0.69306 0.55951 0.07383-0.07379 0.53292-0.72126
  -2   1  -317104.00  159.65   1-0.50694 0.37339 0.01843-0.01841 0.80273-0.89690
  -2   1   0  17.338 1.04942   1-0.10374-0.02980-0.07392 0.07394 0.99428-0.99429
  -2   1   317148.90 160.791   1 0.30636-0.43991-0.14332 0.14333 0.88826-0.79411
  -2   1   6 5784.12 29.5141   1 0.50644-0.63998-0.16521 0.16521 0.71427-0.52596
  -2   1   9 7864.85 40.8082   1 0.58798-0.72152-0.16889 0.16889 0.60721-0.32474
  -2   1  12 2419.04 26.5283   1 0.62257-0.75611-0.16759 0.16758 0.55384-0.17721
  -2   1  15 6698.29 49.1159   1 0.63660-0.77013-0.16480 0.16479 0.53259-0.06180
  -2   1  18 235.182 11.2421   1 0.63991-0.77344-0.16146 0.16144 0.53066 0.03430
  -2   1  21 2952.43 39.9541   1 0.63663-0.77015-0.15779 0.15777 0.54090 0.11822
  -2   1  24 879.532 24.3762   1 0.62862-0.76214-0.15384 0.15381 0.55920 0.19407
  -2   1  27 1646.30 35.4782   1 0.61681-0.75032-0.14959 0.14955 0.58307 0.26437
  -2   0  28 19.2043 8.26423   1 0.59154-0.76957-0.19176 0.10267 0.57731 0.30152
  -2   0  25-10.4577 6.93247   1 0.60515-0.78319-0.19608 0.10700 0.54986 0.23480
  -2   0  22 1371.43 28.2225   1 0.61538-0.79342-0.20009 0.11102 0.52690 0.16360
  -2   0  19 1.33512 5.39579   1 0.62165-0.79969-0.20384 0.11477 0.51038 0.08597
  -2   0  16 290.962 11.5416   1 0.62276-0.80081-0.20735 0.11828 0.50348-0.00130
  -2   0  13 4.47284 4.41279   1 0.61613-0.79418-0.21055 0.12149 0.51175-0.10372
  -2   0  10 254.586 8.67894   1 0.59561-0.77366-0.21304 0.12399 0.54535-0.23148
  -2   0   7-2.25193 3.11324   1 0.54485-0.72291-0.21315 0.12411 0.62359-0.40389
  -2   0   4 4856.12 25.2236   1 0.41442-0.59249-0.20348 0.11444 0.77683-0.65129
  -2   0   1 7.87581  1.0246   1 0.07933-0.25740-0.15626 0.06723 0.97086-0.93948
  -2   0  -2 2133.04 14.8945   1-0.41480 0.23673-0.05502-0.03401 0.89271-0.95549
  -2   0  -5 4.71301  2.6353   1-0.68468 0.50661 0.01919-0.10821 0.59739-0.75433
  -2   0  -8 5.55988 3.04527   1-0.77879 0.60071 0.05326-0.14228 0.36359-0.61470
  -2   0 -11 3.44071 3.20438   1-0.81170 0.63362 0.06936-0.15837 0.20008-0.54535
  -2   0 -14 3374.76 33.7997   1-0.82201 0.64393 0.07761-0.16662 0.07731-0.51674
  -2   0 -17 13.9405  4.8366   1-0.82197 0.64388 0.08189-0.17089-0.02220-0.51139
  -2   0 -20 131.334 9.14685   1-0.81602 0.63793 0.08385-0.17284-0.10766-0.52009
  -2   0 -23 6.07528 5.55052   1-0.80599 0.62789 0.08425-0.17323-0.18411-0.53780
  -2   0 -26 51.3299 4.07561   1-0.79266 0.61456 0.08350-0.17248-0.25450-0.56157
  -2  -1 -25 343.679 16.5526   1-0.81844 0.59582 0.04030-0.21834-0.24654-0.53813
  -2  -1 -22 505.073 17.8042   1-0.83125 0.60863 0.04097-0.21901-0.17636-0.51415
  -2  -1 -19 1008.05 22.6562   1-0.84079 0.61817 0.04045-0.21850-0.09969-0.49666
  -2  -1 -16 37.9807 3.20805   1-0.84618 0.62357 0.03830-0.21635-0.01310-0.48909
  -2  -1 -13 1536.39 22.8528   1-0.84528 0.62267 0.03357-0.21163 0.08954-0.49757
  -2  -1 -10 162.193 7.16876   1-0.83244 0.60984 0.02418-0.20224 0.22007-0.53394
  -2  -1  -7 338.672 8.56509   1-0.79038 0.56778 0.00470-0.18277 0.40253-0.62224
  -2  -1  -4 589.066 9.86544   1-0.65690 0.43431-0.04053-0.13754 0.67667-0.80222
  -2  -1  -1 5190.72 26.0215   1-0.25890 0.03631-0.13983-0.03825 0.96582-0.99721
  -2  -1   2 647.161 9.87428   1 0.25651-0.47910-0.23133 0.05324 0.87287-0.81009
  -2  -1   5 1125.57 14.3323   1 0.48429-0.70688-0.25555 0.07746 0.65977-0.50284
  -2  -1   8 1159.72 16.5448   1 0.56279-0.78537-0.25789 0.07979 0.54370-0.29261
  -2  -1  11 1111.11 18.3873   1 0.59252-0.81510-0.25580 0.07770 0.49261-0.14736
  -2  -1  14 1723.97 25.4222   1 0.60316-0.82573-0.25273 0.07462 0.47606-0.03664
  -2  -1  17 1667.23 27.5415   1 0.60434-0.82692-0.24934 0.07123 0.47886 0.05472
  -2  -1  20 24.4131 2.98925   1 0.59977-0.82234-0.24577 0.06765 0.49334 0.13440
  -2  -1  23 386.148 16.9453   1 0.59105-0.81361-0.24197 0.06385 0.51533 0.20657
  -2  -1  26-10.5916 7.12966   1 0.57889-0.80145-0.23791 0.05978 0.54239 0.27367
  -2  -2  27 577.618 22.5529   1 0.54990-0.81699-0.27935 0.01216 0.53670 0.31075
  -2  -2  24 567.047 20.4222   1 0.56378-0.83087-0.28346 0.01628 0.50605 0.24724
  -2  -2  21  918.19 23.6293   1 0.57459-0.84168-0.28728 0.02011 0.47934 0.17979
  -2  -2  18 539.021 17.3842   1 0.58190-0.84900-0.29088 0.02371 0.45840 0.10657
  -2  -2  15 389.901  13.998   1 0.58478-0.85188-0.29431 0.02715 0.44629 0.02452
  -2  -2  12 2573.97 30.5259   1 0.58106-0.84817-0.29761 0.03045 0.44862-0.07197
  -2  -2   9 2780.78 28.7764   1 0.56528-0.83239-0.30058 0.03343 0.47648-0.19399
  -2  -2   6 4523.41 33.1503   1 0.52105-0.78816-0.30192 0.03478 0.55391-0.36558
  -2  -2   3 317.053 8.32324   1 0.38765-0.65476-0.29354 0.02640 0.73016-0.63600
  -2  -2   0 2032.13 18.8231   1-0.03460-0.23251-0.23250-0.03463 0.96804-0.96803
  -2  -2  -3 330.232 8.08066   1-0.59304 0.32592-0.10906-0.15807 0.77550-0.86965
  -2  -2  -6 4340.71  31.683   1-0.79571 0.52858-0.04571-0.22141 0.44885-0.63717
  -2  -2  -9 2759.98 28.0558   1-0.85113 0.58401-0.02144-0.24567 0.24041-0.52289
  -2  -2 -12 2581.18 29.9633   1-0.86695 0.59982-0.01067-0.25644 0.10030-0.47694
  -2  -2 -15  335.31 12.7627   1-0.86875 0.60162-0.00548-0.26162-0.00579-0.46501
  -2  -2 -18 598.467  17.808   1-0.86382 0.59669-0.00315-0.26395-0.09342-0.47154
  -2  -2 -21 898.467 23.4132   1-0.85469 0.58755-0.00254-0.26455-0.17014-0.48898
  -2  -2 -24 538.098 20.3942   1-0.84233 0.57518-0.00315-0.26393-0.23993-0.51336
  -2  -2 -27  600.68  22.951   1-0.82712 0.55997-0.00471-0.26237-0.30507-0.54238
  -1  -2 -26 8.64443 6.94233   1-0.79447 0.61636 0.02577-0.24834-0.36098-0.45508
  -1  -2 -23 413.384  17.509   1-0.80990 0.63179 0.02824-0.25081-0.30647-0.41543
  -1  -2 -20 6.86439 6.72284   1-0.82313 0.64502 0.03010-0.25268-0.24987-0.37787
  -1  -2 -17 1761.66 28.1483   1-0.83420 0.65610 0.03127-0.25385-0.19003-0.34354
  -1  -2 -14 1704.75 25.4171   1-0.84306 0.66496 0.03155-0.25414-0.12483-0.31458
  -1  -2 -11 1147.95 18.6866   1-0.84931 0.67122 0.03051-0.25310-0.04972-0.29553
  -1  -2  -8 1146.38 16.8337   1-0.85134 0.67325 0.02687-0.24947 0.04675-0.29783
  -1  -2  -5 1128.67 14.7545   1-0.83997 0.66189 0.01563-0.23823 0.20351-0.36044
  -1  -2  -2 620.908  9.7041   1-0.69036 0.51227-0.04573-0.17688 0.63544-0.69821
  -1  -2   1 4943.21 26.8333   1 0.46640-0.64448-0.27510 0.05248 0.66188-0.63048
  -1  -2   4 579.335 10.5437   1 0.63806-0.81614-0.27923 0.05661 0.34020-0.21464
  -1  -2   7 336.682 9.17204   1 0.65914-0.83721-0.27472 0.05209 0.28059-0.06087
  -1  -2  10 167.169 7.69816   1 0.66206-0.84013-0.27134 0.04871 0.27920 0.03468
  -1  -2  13 1519.70 23.3312   1 0.65894-0.83700-0.26846 0.04582 0.29864 0.10940
  -1  -2  16 40.1641  2.8283   1 0.65235-0.83042-0.26568 0.04304 0.32780 0.17440
  -1  -2  19 954.643 22.5924   1 0.64310-0.82116-0.26280 0.04015 0.36225 0.23411
  -1  -2  22 493.029 18.0204   1 0.63143-0.80949-0.25970 0.03704 0.39989 0.29063
  -1  -2  25 320.908 16.4244   1 0.61742-0.79547-0.25630 0.03364 0.43959 0.34509
  -1  -1  27 1712.26 36.3775   1 0.63109-0.76461-0.21096 0.07734 0.48190 0.36556
  -1  -1  24 837.885 24.7272   1 0.64632-0.77985-0.21470 0.08109 0.44344 0.30985
  -1  -1  21 2877.98 39.6289   1 0.65908-0.79261-0.21813 0.08452 0.40717 0.25196
  -1  -1  18  247.10 12.1159   1 0.66931-0.80284-0.22132 0.08772 0.37413 0.19084
  -1  -1  15 6602.60 49.5602   1 0.67675-0.81029-0.22437 0.09078 0.34621 0.12460
  -1  -1  12 2410.58 26.7692   1 0.68067-0.81422-0.22744 0.09385 0.32703 0.04962
  -1  -1   9 7617.41 41.3258   1 0.67903-0.81258-0.23076 0.09717 0.32462-0.04213
  -1  -1   6 5929.58 31.1922   1 0.66452-0.79807-0.23465 0.10107 0.36053-0.17221
  -1  -1   317282.40 170.488   1 0.59606-0.72962-0.23726 0.10368 0.51261-0.41845
  -1  -1   0 17.1227 1.09729   1 0.03307-0.16663-0.16662 0.03305 0.97684-0.97684
  -1  -1  -317083.60 164.371   1-0.73725 0.60369 0.02217-0.15573 0.50276-0.59692
  -1  -1  -6 5780.13 30.4058   1-0.81728 0.68372 0.05897-0.19253 0.20120-0.38952
  -1  -1  -9 7795.99 41.4074   1-0.82802 0.69446 0.06916-0.20271 0.05584-0.33832
  -1  -1 -12 2455.87 26.7107   1-0.82648 0.69291 0.07299-0.20653-0.04178-0.33486
  -1  -1 -15 6722.62 49.4522   1-0.82029 0.68671 0.07427-0.20780-0.11958-0.35122
  -1  -1 -18 316.507 12.6781   1-0.81121 0.67763 0.07415-0.20768-0.18738-0.37759
  -1  -1 -21 2918.85 39.7162   1-0.79974 0.66616 0.07309-0.20661-0.24945-0.40967
  -1  -1 -24  886.90 24.1737   1-0.78601 0.65243 0.07128-0.20480-0.30795-0.44533
  -1  -1 -27 1731.95 36.2849   1-0.77000 0.63641 0.06883-0.20234-0.36409-0.48336
  -1   0 -28 305.764 16.5556   1-0.74347 0.65440 0.11159-0.15605-0.36861-0.51023
  -1   0 -25 1.80027 6.14907   1-0.76009 0.67103 0.11406-0.15852-0.31115-0.47353
  -1   0 -22 248.099 12.9949   1-0.77435 0.68529 0.11584-0.16032-0.25116-0.43936
  -1   0 -19 4.69898 4.41878   1-0.78623 0.69718 0.11685-0.16133-0.18744-0.40891
  -1   0 -16 1052.65  20.186   1-0.79558 0.70653 0.11689-0.16137-0.11794-0.38425
  -1   0 -13 3.90027 3.88032   1-0.80183 0.71278 0.11551-0.16000-0.03877-0.36927
  -1   0 -10 9.39676 1.59607   1-0.80328 0.71423 0.11171-0.15620 0.05830-0.37217
  -1   0  -7 5.91186 2.97802   1-0.79368 0.70464 0.10256-0.14706 0.19373-0.41344
  -1   0  -4 306.175 5.66776   1-0.74051 0.65148 0.07640-0.12091 0.43080-0.55635
  -1   0  -1 4.43882 0.60482   1-0.37138 0.28235-0.03280-0.01171 0.91151-0.94290
  -1   0   2 1199.74  8.7268   1 0.46120-0.55023-0.18193 0.13741 0.74866-0.68589
  -1   0   5  6.5057 2.75667   1 0.64871-0.73774-0.19289 0.14837 0.47175-0.31482
  -1   0   8 319.607 8.18748   1 0.68738-0.77641-0.18968 0.14515 0.38506-0.13397
  -1   0  11 9.00841 3.99506   1 0.69736-0.78638-0.18610 0.14156 0.36394-0.01869
  -1   0  14 18.3999 2.23851   1 0.69748-0.78650-0.18277 0.13823 0.37005 0.06937
  -1   0  17 3.02097 4.65562   1 0.69250-0.78151-0.17954 0.13499 0.38977 0.14381
  -1   0  20 382.498 14.4571   1 0.68403-0.77304-0.17625 0.13169 0.41720 0.21054
  -1   0  23 8.09899 5.53266   1 0.67270-0.76171-0.17277 0.12821 0.44940 0.27249
  -1   0  26 178.171  13.132   1 0.65873-0.74773-0.16902 0.12446 0.48475 0.33131
  -1   1  28 302.689 16.4158   1 0.66859-0.71306-0.12267 0.16715 0.52408 0.35474
  -1   1  25-6.60741 6.76924   1 0.68390-0.72838-0.12674 0.17123 0.48936 0.29530
  -1   1  22 254.562 13.0723   1 0.69648-0.74096-0.13050 0.17499 0.45762 0.23288
  -1   1  19  7.7205 5.25313   1 0.70612-0.75061-0.13404 0.17854 0.43025 0.16609
  -1   1  16 1015.96 20.0951   1 0.71233-0.75682-0.13744 0.18194 0.40964 0.09254
  -1   1  13 6.18843 4.05685   1 0.71385-0.75834-0.14082 0.18533 0.40022 0.00780
  -1   1  10 18.0018 1.74981   1 0.70739-0.75189-0.14428 0.18879 0.41115-0.09729
  -1   1   7 4.05129 3.10785   1 0.68260-0.72710-0.14752 0.19204 0.46429-0.24459
  -1   1   4  290.75   5.574   1 0.59448-0.63898-0.14648 0.19101 0.61982-0.49428
  -1   1   1 7.11817 0.69597   1 0.19002-0.23453-0.09707 0.14160 0.95643-0.92505
  -1   1  -2 1168.07 8.49175   1-0.53678 0.49227 0.06088-0.01634 0.75315-0.81593
  -1   1  -5-1.49613 2.51987   1-0.72992 0.68541 0.12598-0.08143 0.38185-0.53880
  -1   1  -8 333.304 8.03623   1-0.76884 0.72432 0.14616-0.10161 0.18311-0.43421
  -1   1 -11 9.74128 3.63777   1-0.77710 0.73258 0.15435-0.10979 0.05609-0.40135
  -1   1 -14 20.6557 2.16918   1-0.77547 0.73095 0.15800-0.11344-0.03959-0.39983
  -1   1 -17 2.24806 5.27217   1-0.76902 0.72449 0.15938-0.11481-0.11931-0.41428
  -1   1 -20 333.984 13.8569   1-0.75933 0.71480 0.15937-0.11480-0.18989-0.43786
  -1   1 -23 0.53878 5.30636   1-0.74699 0.70245 0.15836-0.11378-0.25479-0.46712
  -1   1 -26 170.884 12.1783   1-0.73216 0.68762 0.15656-0.11197-0.31593-0.50014
  -1   2 -27 1637.59  35.086   1-0.70221 0.70219 0.19878-0.06514-0.32223-0.52524
  -1   2 -24 935.182 25.0919   1-0.71766 0.71764 0.20064-0.06700-0.26019-0.49311
  -1   2 -21 2928.94 39.5296   1-0.73053 0.73052 0.20168-0.06805-0.19445-0.46469
  -1   2 -18 254.444 11.2647   1-0.74064 0.74063 0.20172-0.06810-0.12324-0.44174
  -1   2 -15 6699.33 49.0461   1-0.74743 0.74743 0.20041-0.06679-0.04352-0.42730
  -1   2 -12 2539.45 26.8874   1-0.74945 0.74945 0.19698-0.06337 0.05039-0.42705
  -1   2  -9 7880.20 41.1498   1-0.74260 0.74260 0.18965-0.05605 0.17026-0.45276
  -1   2  -6 5999.40  30.307   1-0.71265 0.71266 0.17335-0.03975 0.34353-0.53186
  -1   2  -315838.10 40.5954   1-0.59481 0.59482 0.12985 0.00374 0.63461-0.72879
  -1   2   0 20.8779 1.48546   1-0.11575 0.11576 0.00892 0.12466 0.99027-0.99028
  -1   2   316250.40 158.698   1 0.47674-0.47672-0.08947 0.22305 0.79341-0.69927
  -1   2   6 5716.95 30.0854   1 0.65721-0.65719-0.10303 0.23660 0.56547-0.37716
  -1   2   9 7655.69  40.873   1 0.70826-0.70824-0.10162 0.23519 0.47064-0.18817
  -1   2  12 2454.09 26.9563   1 0.72481-0.72478-0.09839 0.23195 0.43775-0.06112
  -1   2  15 6726.79 49.9233   1 0.72830-0.72827-0.09496 0.22852 0.43431 0.03648
  -1   2  18 262.811 12.3094   1 0.72509-0.72506-0.09148 0.22503 0.44663 0.11832
  -1   2  21 2952.46  39.954   1 0.71751-0.71748-0.08789 0.22143 0.46826 0.19085
  -1   2  24 878.718 24.6977   1 0.70654-0.70650-0.08410 0.21764 0.49581 0.25746
  -1   2  27 1711.16 36.1764   1 0.69258-0.69254-0.08004 0.21357 0.52733 0.32010
  -1   3  26 17.9446 6.81027   1 0.71410-0.66953-0.03704 0.25962 0.53206 0.28398
  -1   3  23  433.58 17.2629   1 0.72654-0.68198-0.04109 0.26368 0.50419 0.21769
  -1   3  20 34.8599 3.36826   1 0.73562-0.69106-0.04490 0.26749 0.48151 0.14621
  -1   3  17 1752.65 28.4315   1 0.74058-0.69602-0.04852 0.27112 0.46666 0.06690
  -1   3  14 1727.79  25.528   1 0.73971-0.69516-0.05201 0.27461 0.46435-0.02495
  -1   3  11 1150.14  18.942   1 0.72886-0.68431-0.05527 0.27789 0.48372-0.13849
  -1   3   8 1135.85  16.657   1 0.69617-0.65162-0.05753 0.28015 0.54413-0.29305
  -1   3   5 1180.56 14.6267   1 0.60016-0.55561-0.05393 0.27656 0.68761-0.53070
  -1   3   2 605.274 9.44533   1 0.28385-0.23931-0.01537 0.23800 0.94154-0.87878
  -1   3  -1 4950.98 25.7683   1-0.31903 0.36357 0.10483 0.11781 0.89721-0.92861
  -1   3  -4 601.589 10.1372   1-0.61125 0.65579 0.18781 0.03483 0.54924-0.67481
  -1   3  -7  337.00 8.77643   1-0.69119 0.73572 0.21944 0.00321 0.31071-0.53044
  -1   3 -10 169.352 7.54915   1-0.71483 0.75936 0.23299-0.01033 0.15570-0.46959
  -1   3 -13 1571.31 23.0704   1-0.72027 0.76480 0.23953-0.01687 0.04194-0.44999
  -1   3 -16   33.11 2.96101   1-0.71769 0.76221 0.24269-0.02002-0.05004-0.45217
  -1   3 -19 976.495 22.5272   1-0.71044 0.75496 0.24389-0.02121-0.12942-0.46696
  -1   3 -22 475.442 17.8863   1-0.69982 0.74434 0.24377-0.02109-0.20093-0.48961
  -1   3 -25 360.078 16.6313   1-0.68635 0.73086 0.24265-0.01996-0.26724-0.51745
  -1   4 -26 542.242 21.5245   1-0.65300 0.74203 0.28438 0.02736-0.27585-0.54024
  -1   4 -23 211.941 14.1699   1-0.66717 0.75620 0.28561 0.02613-0.20917-0.51275
  -1   4 -20 676.895 20.4004   1-0.67840 0.76743 0.28584 0.02588-0.13759-0.49017
  -1   4 -17 67.7482 3.89649   1-0.68621 0.77525 0.28481 0.02691-0.05879-0.47481
  -1   4 -14 15.2474 2.48323   1-0.68949 0.77853 0.28195 0.02977 0.03121-0.47066
  -1   4 -11 911.534 17.9614   1-0.68546 0.77451 0.27612 0.03559 0.13968-0.48497
  -1   4  -8 4304.10 34.4175   1-0.66659 0.75564 0.26465 0.04705 0.28093-0.53205
  -1   4  -5 1313.50 17.6125   1-0.60860 0.69766 0.24032 0.07137 0.48379-0.64076
  -1   4  -2 891.978 13.6407   1-0.42303 0.51209 0.18259 0.12910 0.78350-0.84630
  -1   4   1  343.03 8.33011   1 0.05835 0.03071 0.07282 0.23886 0.99702-0.96566
  -1   4   4 146.695 6.19358   1 0.49935-0.41028 0.00320 0.30848 0.81837-0.69285
  -1   4   7 2234.95 24.2816   1 0.66570-0.57663-0.01094 0.32261 0.63194-0.41226
  -1   4  10 2848.57 30.3456   1 0.72384-0.63477-0.01111 0.32277 0.53907-0.22523
  -1   4  13 395.087 13.4167   1 0.74560-0.65652-0.00844 0.32010 0.50038-0.09238
  -1   4  16 951.205 21.8213   1 0.75209-0.66301-0.00510 0.31675 0.49067 0.01150
  -1   4  19 304.726 14.2379   1 0.75052-0.66144-0.00150 0.31314 0.49753 0.09879
  -1   4  22 28.9035 3.48267   1 0.74376-0.65467 0.00231 0.30933 0.51459 0.17590
  -1   4  25 281.558 17.0611   1 0.73305-0.64396 0.00636 0.30528 0.53829 0.24635
  -1   5  24 167.585 12.6751   1 0.74932-0.61571 0.05016 0.35053 0.54607 0.20719
  -1   5  21 566.402 20.4895   1 0.75798-0.62437 0.04613 0.35456 0.52709 0.13201
  -1   5  18  37.379 3.54305   1 0.76188-0.62827 0.04237 0.35833 0.51651 0.04843
  -1   5  15 1277.45 25.1232   1 0.75899-0.62539 0.03890 0.36181 0.51898-0.04820
  -1   5  12 230.387  11.049   1 0.74465-0.61105 0.03596 0.36475 0.54288-0.16627
  -1   5   9 1509.26  23.666   1 0.70684-0.57324 0.03466 0.36606 0.60414-0.32169
  -1   5   6 1088.63  18.381   1 0.61015-0.47656 0.03977 0.36095 0.73072-0.54243
  -1   5   3 1965.13 22.5022   1 0.35260-0.21901 0.07124 0.32949 0.92790-0.83377
  -1   5   0 801.849 14.4404   1-0.12897 0.26256 0.16122 0.23951 0.95676-0.95679
  -1   5  -3 3093.11 28.5783   1-0.46992 0.60350 0.24775 0.15299 0.68442-0.77861
  -1   5  -6 1077.63 18.2949   1-0.59548 0.72906 0.28977 0.11098 0.43028-0.61863
  -1   5  -9 1395.04 22.3704   1-0.63935 0.77292 0.30919 0.09156 0.25282-0.53534
  -1   5 -12 268.439 11.5424   1-0.65440 0.78797 0.31902 0.08174 0.12239-0.49907
  -1   5 -15 1369.61 25.7483   1-0.65702 0.79058 0.32419 0.07658 0.01854-0.48938
  -1   5 -18 43.4521 3.90712   1-0.65294 0.78650 0.32673 0.07405-0.06951-0.49549
  -1   5 -21 800.604 23.4976   1-0.64444 0.77800 0.32757 0.07321-0.14760-0.51156
  -1   5 -24 129.259 9.87021   1-0.63251 0.76607 0.32718 0.07360-0.21907-0.53425
  -1   6 -22 1876.24 37.6679   1-0.60850 0.78658 0.36903 0.12080-0.15930-0.53126
  -1   6 -19 2531.17 41.2502   1-0.61778 0.79587 0.36842 0.12141-0.08201-0.51438
  -1   6 -16 415.205  16.298   1-0.62276 0.80085 0.36621 0.12361 0.00414-0.50637
  -1   6 -13 3344.67 40.9125   1-0.62155 0.79964 0.36166 0.12815 0.10390-0.51197
  -1   6 -10 1388.30 24.8386   1-0.60970 0.78780 0.35319 0.13662 0.22559-0.53950
  -1   6  -7 5528.53 46.0386   1-0.57567 0.75377 0.33727 0.15253 0.38413-0.60388
  -1   6  -4 4126.28 37.5014   1-0.48599 0.66410 0.30536 0.18443 0.60233-0.72792
  -1   6  -1 5925.38 43.0667   1-0.25102 0.42913 0.24031 0.24948 0.87091-0.90233
  -1   6   2 1397.07 20.9304   1 0.18161-0.00349 0.14873 0.34105 0.98109-0.91836
  -1   6   5 4766.57 40.6136   1 0.52388-0.34577 0.09656 0.39322 0.83015-0.67325
  -1   6   8 1007.24 20.5186   1 0.67416-0.49605 0.08285 0.40692 0.67779-0.42673
  -1   6  11 4597.78 46.0423   1 0.73517-0.55705 0.08152 0.40824 0.59203-0.24681
  -1   6  14 2281.66 35.3055   1 0.76044-0.58232 0.08361 0.40615 0.55181-0.11243
  -1   6  17 2590.64 39.9468   1 0.76925-0.59112 0.08679 0.40297 0.53857-0.00503
  -1   6  20 545.798 20.1893   1 0.76897-0.59083 0.09043 0.39932 0.54174 0.08597
  -1   6  23 1734.37 37.3487   1 0.76276-0.58463 0.09440 0.39534 0.55539 0.16648
  -1   7  22 52.0169 5.10119   1 0.77318-0.55052 0.13912 0.43967 0.56623 0.12424
  -1   7  19-0.66122 8.38998   1 0.77639-0.55373 0.13526 0.44354 0.55856 0.03775
  -1   7  16 245.729 14.7082   1 0.77206-0.54941 0.13185 0.44695 0.56378-0.06163
  -1   7  13 0.52391 6.04206   1 0.75539-0.53275 0.12925 0.44956 0.58920-0.18121
  -1   7  10 223.194 11.8757   1 0.71503-0.49239 0.12872 0.45010 0.64731-0.33348
  -1   7   7 61.9892  4.5447   1 0.62197-0.39933 0.13456 0.44427 0.75612-0.53645
  -1   7   4 6.13749 4.91052   1 0.40778-0.18514 0.16076 0.41806 0.91174-0.78624
  -1   7   1 26.5152 2.61313   1 0.02396 0.19868 0.22900 0.34984 0.96777-0.93643
  -1   7  -2  245.36 11.0343   1-0.31955 0.54218 0.30933 0.26951 0.77742-0.84024
  -1   7  -5 1.16649 5.67479   1-0.48437 0.70700 0.35837 0.22048 0.53332-0.69030
  -1   7  -8 532.815 16.5718   1-0.55102 0.77364 0.38343 0.19542 0.34265-0.59379
  -1   7 -11 16.7671 5.60724   1-0.57777 0.80039 0.39670 0.18216 0.19871-0.54401
  -1   7 -14 17.7518 6.25021   1-0.58683 0.80944 0.40402 0.17485 0.08427-0.52373
  -1   7 -17 3.01274 7.20541   1-0.58662 0.80924 0.40799 0.17088-0.01185-0.52177
  -1   7 -20 150.481 10.5084   1-0.58065 0.80326 0.40985 0.16903-0.09618-0.53160
  -1   8 -18 396.874 18.5655   1-0.54846 0.81560 0.44949 0.21843-0.02935-0.53567
  -1   8 -15 17.6871 7.83895   1-0.55011 0.81725 0.44607 0.22185 0.06351-0.53436
  -1   8 -12 11.4172 7.57331   1-0.54355 0.81069 0.43975 0.22816 0.17182-0.54851
  -1   8  -9 11.4024 6.55595   1-0.52250 0.78964 0.42857 0.23933 0.30414-0.58667
  -1   8  -6 17.6815 3.25075   1-0.47159 0.73874 0.40839 0.25950 0.47354-0.66191
  -1   8  -3 3.50443 6.37816   1-0.35246 0.61961 0.37070 0.29719 0.69054-0.78475
  -1   8   0  909.32 20.6349   1-0.09516 0.36232 0.30536 0.36253 0.90818-0.90823
  -1   8   3-3.32402 5.44926   1 0.27453-0.00737 0.23150 0.43638 0.95540-0.86129
  -1   8   6 12.4028 5.79236   1 0.54789-0.28073 0.19091 0.47696 0.83106-0.64279
  -1   8   9 11.3244 6.51109   1 0.68190-0.41473 0.17815 0.48972 0.70692-0.42449
  -1   8  12 64.1201  5.9832   1 0.74256-0.47539 0.17610 0.49176 0.63077-0.25418
  -1   8  15 -3.8405 7.51929   1 0.76965-0.50247 0.17771 0.49015 0.59205-0.12129
  -1   8  18 378.084 18.9634   1 0.77986-0.51268 0.18071 0.48714 0.57751-0.01259
  -1   9  14 982.702 27.8874   1 0.76120-0.44950 0.22455 0.53236 0.62304-0.18367
  -1   9  11 1465.43 32.6214   1 0.72053-0.40884 0.22453 0.53238 0.67553-0.33032
  -1   9   8 10.2853 7.66618   1 0.63373-0.32204 0.23053 0.52639 0.76713-0.51609
  -1   9   5 1569.47 30.6656   1 0.45379-0.14211 0.25253 0.50440 0.89063-0.73375
  -1   9   2 487.851 16.9621   1 0.14559 0.16609 0.30520 0.45173 0.95223-0.88951
  -1   9  -1 2159.47 34.6704   1-0.17263 0.48431 0.37504 0.38190 0.82844-0.85988
  -1   9  -4 752.141 21.8073   1-0.36249 0.67416 0.42674 0.33020 0.61291-0.73851
  -1   9  -7 1441.11 30.9514   1-0.45107 0.76274 0.45635 0.30060 0.42014-0.63991
  -1   9 -10  103.95 8.54965   1-0.49061 0.80228 0.47289 0.28407 0.26748-0.58141
  -1   9 -13 1356.15 33.0373   1-0.50702 0.81868 0.48236 0.27460 0.14464-0.55273
  -1  10  -8-6.04802 7.63248   1-0.42469 0.78088 0.50278 0.34322 0.37110-0.62226
  -1  10  -5 477.704 19.1648   1-0.35734 0.71354 0.47908 0.36692 0.54350-0.70049
  -1  10  -2 139.261 9.58785   1-0.21634 0.57254 0.43829 0.40770 0.74495-0.80779
  -1  10   1 510.685 18.3868   1 0.03929 0.31692 0.37760 0.46838 0.90969-0.87837
  -1  10   4 426.738 18.6296   1 0.34792 0.00829 0.31876 0.52722 0.92249-0.79700
  -1  10   7 353.255 18.0628   1 0.56988-0.21367 0.28651 0.55947 0.82175-0.60210
  -1  10  10 8.35694 8.18098   1 0.68793-0.33171 0.27498 0.57099 0.72143-0.40762
   0  10   5 16.2989 6.99141   1 0.57281-0.12757 0.31473 0.57577 0.81905-0.66217
   0  10   2 1337.00 31.3554   1 0.17217 0.27307 0.38234 0.50816 0.92373-0.86102
   0  10  -1 9.55263 7.23314   1-0.20754 0.65277 0.47113 0.41938 0.71845-0.74989
   0  10  -4  842.72  26.133   1-0.36288 0.80811 0.51927 0.37124 0.46217-0.58778
   0   9 -12  435.66 20.1704   1-0.48137 0.88207 0.51672 0.28475 0.05845-0.43515
   0   9  -9-5.97848 7.54472   1-0.47509 0.87580 0.51024 0.29123 0.16942-0.45195
   0   9  -6 475.019 19.1937   1-0.45096 0.85166 0.49724 0.30423 0.31652-0.50489
   0   9  -3 12.0319 6.65706   1-0.37675 0.77746 0.46869 0.33277 0.53136-0.62557
   0   9   0  59.846 4.26112   1-0.13878 0.53949 0.40073 0.40073 0.82824-0.82829
   0   9   3  8.4377 6.28417   1 0.35709 0.04363 0.29771 0.50374 0.92388-0.82977
   0   9   6 758.169 23.3493   1 0.68292-0.28220 0.25287 0.54857 0.72333-0.53506
   0   9   9-7.26117 7.07885   1 0.79537-0.39465 0.24596 0.55548 0.58030-0.29786
   0   9  12  406.02 20.2828   1 0.83464-0.43391 0.24733 0.55410 0.51468-0.13809
   0   8  16 106.415  8.7762   1 0.84797-0.49176 0.20482 0.50755 0.46579 0.03635
   0   8  13 7.20009  7.4917   1 0.84284-0.48663 0.20130 0.51108 0.47443-0.06644
   0   8  10  426.22  17.668   1 0.82140-0.46520 0.19841 0.51398 0.51504-0.20122
   0   8   7 8.08353 6.12075   1 0.75683-0.40063 0.19888 0.51351 0.61992-0.40026
   0   8   4 42.3997 3.29842   1 0.54413-0.18793 0.21978 0.49262 0.83685-0.71135
   0   8   1 4.88122 5.63052   1 0.00498 0.35121 0.31582 0.39658 0.93221-0.90087
   0   8  -2  125.38  9.4263   1-0.37334 0.72953 0.41333 0.29908 0.61688-0.67970
   0   8  -5 4.66439  6.7772   1-0.48143 0.83761 0.45227 0.26014 0.35761-0.51459
   0   8  -8 582.442 19.2632   1-0.51279 0.86897 0.46822 0.24420 0.19222-0.44336
   0   8 -11 4.88543 6.90904   1-0.52120 0.87738 0.47572 0.23670 0.07395-0.41925
   0   8 -14 56.1683 5.26097   1-0.52018 0.87635 0.47936 0.23307-0.02008-0.41938
   0   8 -17 0.72392 7.12972   1-0.51395 0.87012 0.48084 0.23160-0.10043-0.43320
   0   7 -19 13.0998 7.39366   1-0.54423 0.85588 0.44051 0.18288-0.16354-0.43285
   0   7 -16 3706.83 50.5916   1-0.55339 0.86504 0.44030 0.18309-0.09148-0.41075
   0   7 -13 28.3873 3.30898   1-0.55895 0.87060 0.43860 0.18478-0.01015-0.39792
   0   7 -10 4388.83  49.782   1-0.55908 0.87074 0.43453 0.18884 0.08702-0.40093
   0   7  -7 11.2748 6.40701   1-0.54840 0.86005 0.42585 0.19751 0.21405-0.43380
   0   7  -4 3255.81 39.5923   1-0.50680 0.81847 0.40581 0.21755 0.40458-0.53017
   0   7  -1    0.00 5.45383   1-0.33623 0.64790 0.34913 0.27422 0.72811-0.75953
   0   7   2 4755.54 44.5574   1 0.24412 0.06755 0.21781 0.40554 0.96342-0.90069
   0   7   5 10.2966 4.92912   1 0.68313-0.37146 0.15567 0.46767 0.69809-0.54119
   0   7   8 5822.57 56.3018   1 0.79995-0.48828 0.15023 0.47310 0.52629-0.27524
   0   7  11-7.51845 6.26281   1 0.83409-0.52241 0.15272 0.47061 0.45958-0.11436
   0   7  14 1924.02 36.7085   1 0.84387-0.53218 0.15620 0.46713 0.44023-0.00085
   0   7  17 3.27782 7.32944   1 0.84341-0.53172 0.15982 0.46350 0.44416 0.08938
   0   7  20 2665.50 46.8854   1 0.83718-0.52549 0.16354 0.45978 0.46094 0.16676
   0   6  21 2.71517 8.58613   1 0.82616-0.55900 0.11897 0.41529 0.44965 0.20944
   0   6  18 967.648   26.40   1 0.83480-0.56764 0.11533 0.41894 0.42603 0.13890
   0   6  15 17.3084 6.11942   1 0.83919-0.57203 0.11178 0.42250 0.41170 0.05907
   0   6  12 167.419 11.3478   1 0.83696-0.56980 0.10820 0.42607 0.41377-0.03716
   0   6   9 9.94368 7.47575   1 0.82109-0.55393 0.10469 0.42960 0.44850-0.16605
   0   6   6 11.5858 2.50984   1 0.76395-0.49680 0.10319 0.43110 0.55932-0.37103
   0   6   3 8.52968  4.4982   1 0.51146-0.24432 0.12631 0.40799 0.84625-0.75212
   0   6   0 4492.09 39.3598   1-0.22313 0.49027 0.26715 0.26715 0.87115-0.87118
   0   6  -3 9.67698 2.44933   1-0.52446 0.79160 0.35693 0.17738 0.46232-0.55651
   0   6  -6 17.3841 6.16893   1-0.58202 0.84915 0.38317 0.15114 0.23497-0.42333
   0   6  -9 5.57544 6.40455   1-0.59519 0.86233 0.39322 0.14110 0.09718-0.37970
   0   6 -12  240.09 12.7289   1-0.59576 0.86288 0.39770 0.13663-0.00317-0.37351
   0   6 -15 17.6115 6.06144   1-0.59071 0.85784 0.39955 0.13478-0.08518-0.38565
   0   6 -18 1117.30  27.833   1-0.58214 0.84926 0.39986 0.13448-0.15701-0.40799
   0   6 -21 14.0841 7.61734   1-0.57078 0.83790 0.39911 0.13523-0.22263-0.43653
   0   5 -23 1.33336 7.71738   1-0.59398 0.81657 0.35676 0.08854-0.27825-0.44368
   0   5 -20 124.414 8.73085   1-0.60714 0.82974 0.35828 0.08701-0.21768-0.41009
   0   5 -17-1.54454 5.98197   1-0.61789 0.84049 0.35899 0.08630-0.15303-0.38058
   0   5 -14 1142.25 23.9366   1-0.62600 0.84860 0.35864 0.08664-0.08192-0.35753
   0   5 -11-4.75524 5.65987   1-0.63071 0.85332 0.35671 0.08856 0.00026-0.34554
   0   5  -8 378.299 13.0122   1-0.62970 0.85231 0.35190 0.09337 0.10365-0.35478
   0   5  -5 6.52193 4.26961   1-0.61376 0.83637 0.34018 0.10508 0.25503-0.41199
   0   5  -2 450.091 11.9228   1-0.52741 0.75003 0.30337 0.14189 0.54130-0.60410
   0   5   1 0.74159 3.75705   1 0.05636 0.16626 0.15410 0.29115 0.98775-0.95640
   0   5   4 2455.50 27.9681   1 0.69176-0.46913 0.05932 0.38593 0.64192-0.51640
   0   5   7 4.06614 4.69518   1 0.80249-0.57986 0.05713 0.38810 0.44520-0.22552
   0   5  10 718.221 17.8461   1 0.82743-0.60480 0.06080 0.38443 0.38647-0.07262
   0   5  13 6.57468 5.92938   1 0.83257-0.60993 0.06443 0.38079 0.37661 0.03139
   0   5  16  62.583 5.18704   1 0.82987-0.60724 0.06786 0.37736 0.38828 0.11388
   0   5  19 3.97662 6.98078   1 0.82269-0.60005 0.07127 0.37394 0.41115 0.18517
   0   5  22 1457.90 32.9898   1 0.81220-0.58955 0.07482 0.37039 0.44054 0.24995
   0   5  25 1.46137 8.26677   1 0.79883-0.57618 0.07859 0.36661 0.47404 0.31061
   0   4  26 2132.63 41.7317   1 0.78097-0.60284 0.03476 0.32139 0.47058 0.34546
   0   4  23 8.11327 7.81991   1 0.79552-0.61739 0.03103 0.32512 0.43349 0.28838
   0   4  20 2773.97 40.7217   1 0.80748-0.62936 0.02760 0.32856 0.39925 0.22847
   0   4  17 -14.548 6.88117   1 0.81670-0.63859 0.02435 0.33182 0.36941 0.16415
   0   4  14 2163.57 31.2669   1 0.82264-0.64453 0.02115 0.33502 0.34691 0.09248
   0   4  11 8.31582 5.30032   1 0.82384-0.64573 0.01780 0.33838 0.33799 0.00724
   0   4   8 9948.65 56.0587   1 0.81543-0.63732 0.01396 0.34222 0.35837-0.10730
   0   4   5 12.0067 2.01752   1 0.77407-0.59597 0.01008 0.34611 0.45981-0.30290
   0   4   2 7053.69 39.4557   1 0.47518-0.29709 0.03418 0.32201 0.84800-0.78525
   0   4  -1  0.6231 3.27742   1-0.49191 0.67001 0.23829 0.11792 0.66730-0.69871
   0   4  -4 5257.25 36.7991   1-0.64368 0.82177 0.29690 0.05931 0.27425-0.39982
   0   4  -7-3.06733  4.1077   1-0.66277 0.84086 0.31070 0.04552 0.10509-0.32483
   0   4 -10 7026.43 49.4018   1-0.66388 0.84196 0.31573 0.04049-0.00077-0.31312
   0   4 -13 5.31528 5.44918   1-0.65929 0.83737 0.31763 0.03860-0.08223-0.32582
   0   4 -16 4624.52 47.3605   1-0.65154 0.82962 0.31793 0.03830-0.15194-0.35028
   0   4 -19 11.7919 5.30334   1-0.64132 0.81939 0.31721 0.03903-0.21511-0.38127
   0   4 -22 877.512 24.5187   1-0.62883 0.80690 0.31571 0.04054-0.27430-0.41624
   0   4 -25-0.67771 7.20408   1-0.61409 0.79215 0.31354 0.04271-0.33088-0.45382
   0   3 -27-2.81569 7.17864   1-0.63125 0.76480 0.26952-0.00232-0.38088-0.46658
   0   3 -24 1458.12 31.8632   1-0.64748 0.78103 0.27225-0.00505-0.32748-0.42582
   0   3 -21 6.31989 5.76924   1-0.66149 0.79503 0.27439-0.00720-0.27251-0.38664
   0   3 -18 4060.49 44.5494   1-0.67335 0.80690 0.27592-0.00874-0.21519-0.34979
   0   3 -15 8.69903 4.79906   1-0.68308 0.81664 0.27673-0.00955-0.15419-0.31663
   0   3 -12 2659.92 30.0947   1-0.69057 0.82413 0.27657-0.00939-0.08691-0.28975
   0   3  -9 2.07755 4.13885   1-0.69523 0.82879 0.27486-0.00769-0.00764-0.27486
   0   3  -6 3981.49 30.0879   1-0.69455 0.82812 0.26984-0.00268 0.09913-0.28747
   0   3  -3-1.76616 3.27574   1-0.67184 0.80541 0.25333 0.01383 0.29266-0.38684
   0   3   0 9028.01 37.0559   1-0.30005 0.43362 0.13358 0.13358 0.89591-0.89593
   0   3   3 50.5465 3.52728   1 0.71745-0.58388-0.03566 0.30281 0.52722-0.43308
   0   3   6 2513.05 24.1151   1 0.80104-0.66746-0.03234 0.29948 0.32951-0.14121
   0   3   9 3.69004  3.8377   1 0.81337-0.67979-0.02806 0.29519 0.29409-0.01162
   0   3  12 3370.49 33.8746   1 0.81335-0.67977-0.02474 0.29187 0.30060 0.07603
   0   3  15 0.76392 4.89147   1 0.80837-0.67479-0.02177 0.28889 0.32354 0.14725
   0   3  18 3358.37 41.0032   1 0.80022-0.66663-0.01883 0.28595 0.35453 0.21041
   0   3  21 -7.4117 6.30861   1 0.78947-0.65588-0.01574 0.28285 0.39007 0.26904
   0   3  24 1419.99 31.2673   1 0.77630-0.64270-0.01240 0.27950 0.42840 0.32487
   0   3  27-7.08111 7.82134   1 0.76071-0.62711-0.00872 0.27582 0.46857 0.37887
   0   2  28 7.85095  7.7858   1 0.73814-0.64907-0.05185 0.22990 0.46796 0.41086
   0   2  25-9.87942  7.9074   1 0.75468-0.66560-0.05550 0.23355 0.42514 0.35953
   0   2  22 1434.01 29.2951   1 0.76888-0.67981-0.05877 0.23683 0.38337 0.30713
   0   2  19 1.78796  5.3265   1 0.78084-0.69177-0.06172 0.23979 0.34319 0.25315
   0   2  16 314.224   12.13   1 0.79055-0.70148-0.06443 0.24250 0.30552 0.19667
   0   2  13 1.22041 4.70688   1 0.79785-0.70879-0.06700 0.24508 0.27212 0.13590
   0   2  10 248.609 8.89931   1 0.80222-0.71316-0.06967 0.24775 0.24699 0.06687
   0   2   7-2.43633 3.60977   1 0.80166-0.71260-0.07293 0.25101 0.24114-0.02145
   0   2   4 4628.78 26.1485   1 0.78435-0.69530-0.07812 0.25622 0.29991-0.17438
   0   2   1 4.75425  2.5561   1 0.43553-0.34648-0.05668 0.23478 0.84260-0.81123
   0   2  -2 2062.59 15.9166   1-0.69829 0.78734 0.20948-0.03138 0.31028-0.37307
   0   2  -5-0.76598 3.52347   1-0.72507 0.81412 0.22972-0.05161 0.08116-0.23811
   0   2  -8 5.26385 3.58753   1-0.72459 0.81362 0.23426-0.05614-0.02256-0.22854
   0   2 -11-3.12746 4.18621   1-0.71971 0.80874 0.23553-0.05741-0.09708-0.24819
   0   2 -14 3418.79 34.6096   1-0.71246 0.80149 0.23541-0.05729-0.16040-0.27903
   0   2 -17 2.36774 5.29443   1-0.70320 0.79223 0.23445-0.05631-0.21827-0.31532
   0   2 -20 139.141 9.94971   1-0.69195 0.78098 0.23284-0.05470-0.27309-0.35466
   0   2 -23 29.7395  3.2297   1-0.67867 0.76769 0.23067-0.05252-0.32602-0.39589
   0   2 -26 54.2911  4.9785   1-0.66324 0.75226 0.22797-0.04981-0.37772-0.43835
   0   1 -28 297.267 16.4598   1-0.67617 0.72066 0.18291-0.09380-0.42540-0.45344
   0   1 -25-2.99926 6.26264   1-0.69301 0.73751 0.18610-0.09700-0.37628-0.40840
   0   1 -22 229.157  13.042   1-0.70765 0.75215 0.18882-0.09972-0.32665-0.36387
   0   1 -19 4.71112 5.33209   1-0.72021 0.76471 0.19106-0.10197-0.27630-0.32006
   0   1 -16 1033.79 20.2003   1-0.73080 0.77530 0.19281-0.10373-0.22481-0.27739
   0   1 -13 7.76428 1.89507   1-0.73951 0.78402 0.19403-0.10495-0.17139-0.23664
   0   1 -10 16.1076 1.69384   1-0.74640 0.79092 0.19459-0.10552-0.11437-0.19951
   0   1  -7  7.1257 3.36543   1-0.75144 0.79596 0.19411-0.10505-0.04923-0.17048
   0   1  -4 289.859 6.03681   1-0.75381 0.79833 0.19104-0.10199 0.04115-0.16670
   0   1  -1 1.20196 1.51972   1-0.72305 0.76758 0.16536-0.07631 0.32713-0.35852
   0   1   2 1122.72 9.03697   1 0.76542-0.72089-0.12340 0.21244 0.26960-0.20683
   0   1   5 9.64881 1.33181   1 0.78945-0.74493-0.11618 0.20522 0.16965-0.01272
   0   1   8 323.479 8.32379   1 0.78935-0.74482-0.11328 0.20231 0.18151 0.06958
   0   1  11    0.00 3.74686   1 0.78515-0.74062-0.11115 0.20018 0.21278 0.13248
   0   1  14 81.1807 5.63789   1 0.77849-0.73395-0.10908 0.19811 0.25083 0.18858
   0   1  17-3.77965  5.1824   1 0.76969-0.72515-0.10685 0.19587 0.29205 0.24153
   0   1  20 350.389 14.4303   1 0.75883-0.71429-0.10434 0.19335 0.33498 0.29275
   0   1  23-7.02352  6.3237   1 0.74588-0.70133-0.10151 0.19051 0.37896 0.34294
   0   1  26 195.416 13.3707   1 0.73075-0.68620-0.09829 0.18729 0.42361 0.39245
   0   0  27 41.8783 4.72668   1 0.70457-0.70454-0.14076 0.14070 0.42372 0.42372
   0   0  24 2744.92 41.7329   1 0.72057-0.72054-0.14395 0.14390 0.37664 0.37664
   0   0  21 14.7852  6.6259   1 0.73439-0.73437-0.14671 0.14667 0.32956 0.32956
   0   0  1814552.90  78.612   1 0.74617-0.74615-0.14906 0.14902 0.28248 0.28248
   0   0  15 3.86549 5.35153   1 0.75599-0.75597-0.15102 0.15099 0.23540 0.23540
   0   0  1215295.00 63.7914   1 0.76393-0.76391-0.15260 0.15258 0.18832 0.18832
   0   0   9 10.2593 4.01372   1 0.77004-0.77003-0.15382 0.15380 0.14124 0.14124
   0   0   614410.90  42.709   1 0.77438-0.77438-0.15468 0.15467 0.09416 0.09416
   0   0   3 14.8264 1.30738   1 0.77698-0.77697-0.15520 0.15519 0.04708 0.04708
   0   0  -3 16.5689 1.33602   1-0.77698 0.77697 0.15520-0.15519-0.04708-0.04708
   0   0  -615719.30 171.999   1-0.77438 0.77438 0.15468-0.15467-0.09416-0.09416
   0   0  -9 10.8189 3.61701   1-0.77004 0.77003 0.15382-0.15380-0.14124-0.14124
   0   0 -1215111.50 63.4155   1-0.76393 0.76391 0.15260-0.15258-0.18832-0.18832
   0   0 -15 14.8177 4.96949   1-0.75599 0.75597 0.15102-0.15099-0.23540-0.23540
   0   0 -1814307.30 78.3704   1-0.74617 0.74615 0.14906-0.14902-0.28248-0.28248
   0   0 -21 15.7391 6.34531   1-0.73439 0.73437 0.14671-0.14667-0.32956-0.32956
   0   0 -24 2729.67 41.3305   1-0.72057 0.72054 0.14395-0.14390-0.37664-0.37664
   0   0 -27 38.9498  4.2941   1-0.70457 0.70454 0.14076-0.14070-0.42372-0.42372
   0  -1 -26 196.681 13.4899   1-0.73075 0.68620 0.09829-0.18729-0.42361-0.39245
   0  -1 -23-1.08054 5.40271   1-0.74588 0.70133 0.10151-0.19051-0.37896-0.34294
   0  -1 -20 348.566 14.0954   1-0.75883 0.71429 0.10434-0.19335-0.33498-0.29275
   0  -1 -17 9.07117 4.53558   1-0.76969 0.72515 0.10685-0.19587-0.29205-0.24153
   0  -1 -14 70.6761 5.48167   1-0.77849 0.73395 0.10908-0.19811-0.25083-0.18858
   0  -1 -11  2.6278 3.40367   1-0.78515 0.74062 0.11115-0.20018-0.21278-0.13248
   0  -1  -8 327.003 8.22626   1-0.78935 0.74482 0.11328-0.20231-0.18151-0.06958
   0  -1  -5 2.47708 2.74865   1-0.78945 0.74493 0.11618-0.20522-0.16965 0.01272
   0  -1  -2 1135.89 9.05227   1-0.76542 0.72089 0.12340-0.21244-0.26960 0.20683
   0  -1   1 3.14798 1.52403   1 0.72305-0.76758-0.16536 0.07631-0.32713 0.35852
   0  -1   4 302.048 5.92599   1 0.75381-0.79833-0.19104 0.10199-0.04115 0.16670
   0  -1   7 6.04135 3.16327   1 0.75144-0.79596-0.19411 0.10505 0.04923 0.17048
   0  -1  10 8.43846 3.76634   1 0.74640-0.79092-0.19459 0.10552 0.11437 0.19951
   0  -1  13 8.73481 4.20769   1 0.73951-0.78402-0.19403 0.10495 0.17139 0.23664
   0  -1  16 1002.44 19.9996   1 0.73080-0.77530-0.19281 0.10373 0.22481 0.27739
   0  -1  19-0.85657  5.2103   1 0.72021-0.76471-0.19106 0.10197 0.27630 0.32006
   0  -1  22 252.125 12.5846   1 0.70765-0.75215-0.18882 0.09972 0.32665 0.36387
   0  -1  25 4.19896 6.08784   1 0.69301-0.73751-0.18610 0.09700 0.37628 0.40840
   0  -1  28 329.292 17.2927   1 0.67617-0.72066-0.18291 0.09380 0.42540 0.45344
   0  -2  26 54.8656 4.20217   1 0.66324-0.75226-0.22797 0.04981 0.37772 0.43835
   0  -2  23 34.7989 3.17022   1 0.67867-0.76769-0.23067 0.05252 0.32602 0.39589
   0  -2  20 143.385 9.50372   1 0.69195-0.78098-0.23284 0.05470 0.27309 0.35466
   0  -2  17 9.86558 4.65254   1 0.70320-0.79223-0.23445 0.05631 0.21827 0.31532
   0  -2  14 3302.36 33.7805   1 0.71246-0.80149-0.23541 0.05729 0.16040 0.27903
   0  -2  11 5.99431 3.54484   1 0.71971-0.80874-0.23553 0.05741 0.09708 0.24819
   0  -2   8 2.63192  3.5818   1 0.72459-0.81362-0.23426 0.05614 0.02256 0.22854
   0  -2   5 3.98306 3.07917   1 0.72507-0.81412-0.22972 0.05161-0.08116 0.23811
   0  -2   2 2184.23 16.3033   1 0.69829-0.78734-0.20948 0.03138-0.31028 0.37307
   0  -2  -1 6.83424 2.30802   1-0.43553 0.34648 0.05668-0.23478-0.84260 0.81123
   0  -2  -4 4575.19 25.8978   1-0.78435 0.69530 0.07812-0.25622-0.29991 0.17438
   0  -2  -7-5.43489 3.15273   1-0.80166 0.71260 0.07293-0.25101-0.24114 0.02145
   0  -2 -10 276.556 9.04086   1-0.80222 0.71316 0.06967-0.24775-0.24699-0.06687
   0  -2 -13  0.3051 4.30398   1-0.79785 0.70879 0.06700-0.24508-0.27212-0.13590
   0  -2 -16 311.987 11.9569   1-0.79055 0.70148 0.06443-0.24250-0.30552-0.19667
   0  -2 -19 0.44698 5.38247   1-0.78084 0.69177 0.06172-0.23979-0.34319-0.25315
   0  -2 -22 1380.11 28.5713   1-0.76888 0.67981 0.05877-0.23683-0.38337-0.30713
   0  -2 -25-0.61746 6.20543   1-0.75468 0.66560 0.05550-0.23355-0.42514-0.35953
   0  -2 -28 -6.4235 9.16793   1-0.73814 0.64907 0.05185-0.22990-0.46796-0.41086
   1  -2 -27 1626.60 35.7824   1-0.69258 0.69254 0.08004-0.21357-0.52733-0.32010
   1  -2 -24 863.391 24.0031   1-0.70654 0.70650 0.08410-0.21764-0.49581-0.25746
   1  -2 -21 2858.33 39.4032   1-0.71751 0.71748 0.08789-0.22143-0.46826-0.19085
   1  -2 -18 271.694 12.0292   1-0.72509 0.72506 0.09148-0.22503-0.44663-0.11832
   1  -2 -15 6289.55 47.9414   1-0.72830 0.72827 0.09496-0.22852-0.43431-0.03648
   1  -2 -12 2414.53 26.6924   1-0.72481 0.72478 0.09839-0.23195-0.43775 0.06112
   1  -2  -9 7518.25 40.4989   1-0.70826 0.70824 0.10162-0.23519-0.47064 0.18817
   1  -2  -6 5653.36 29.7436   1-0.65721 0.65719 0.10303-0.23660-0.56547 0.37716
   1  -2  -316665.50 160.737   1-0.47674 0.47672 0.08947-0.22305-0.79341 0.69927
   1  -2   0 19.7948 1.54724   1 0.11575-0.11576-0.00892-0.12466-0.99027 0.99028
   1  -2   317663.70 165.408   1 0.59481-0.59482-0.12985-0.00374-0.63461 0.72879
   1  -2   6 6123.21 30.6152   1 0.71265-0.71266-0.17335 0.03975-0.34353 0.53186
   1  -2   9 7871.09 41.0498   1 0.74260-0.74260-0.18965 0.05605-0.17026 0.45276
   1  -2  12 2448.62 26.6287   1 0.74945-0.74945-0.19698 0.06337-0.05039 0.42705
   1  -2  15 6641.03 49.0504   1 0.74743-0.74743-0.20041 0.06679 0.04352 0.42730
   1  -2  18 257.083 11.8314   1 0.74064-0.74063-0.20172 0.06810 0.12324 0.44174
   1  -2  21 2789.38 38.9871   1 0.73053-0.73052-0.20168 0.06805 0.19445 0.46469
   1  -2  24 858.577 23.9294   1 0.71766-0.71764-0.20064 0.06700 0.26019 0.49311
   1  -2  27 1660.27 35.3611   1 0.70221-0.70219-0.19878 0.06514 0.32223 0.52524
   1  -1  26 206.006 13.7591   1 0.73216-0.68762-0.15656 0.11197 0.31593 0.50014
   1  -1  23-14.5336 6.39174   1 0.74699-0.70245-0.15836 0.11378 0.25479 0.46712
   1  -1  20 392.985 14.7404   1 0.75933-0.71480-0.15937 0.11480 0.18989 0.43786
   1  -1  17  3.7433 5.15979   1 0.76902-0.72449-0.15938 0.11481 0.11931 0.41428
   1  -1  14 11.1197 5.10906   1 0.77547-0.73095-0.15800 0.11344 0.03959 0.39983
   1  -1  11 7.41508 3.77926   1 0.77710-0.73258-0.15435 0.10979-0.05609 0.40135
   1  -1   8  326.00 7.99765   1 0.76884-0.72432-0.14616 0.10161-0.18311 0.43421
   1  -1   5-2.77597 2.58457   1 0.72992-0.68541-0.12598 0.08143-0.38185 0.53880
   1  -1   2 1199.27 8.61626   1 0.53678-0.49227-0.06088 0.01634-0.75315 0.81593
   1  -1  -1 6.70766 0.70527   1-0.19002 0.23453 0.09707-0.14160-0.95643 0.92505
   1  -1  -4 288.658 5.54044   1-0.59448 0.63898 0.14648-0.19101-0.61982 0.49428
   1  -1  -7 3.59782 3.05021   1-0.68260 0.72710 0.14752-0.19204-0.46429 0.24459
   1  -1 -10 10.7054  3.7576   1-0.70739 0.75189 0.14428-0.18879-0.41115 0.09729
   1  -1 -13-0.56207 4.28056   1-0.71385 0.75834 0.14082-0.18533-0.40022-0.00780
   1  -1 -16 1000.19 20.0206   1-0.71233 0.75682 0.13744-0.18194-0.40964-0.09254
   1  -1 -19 11.1415 4.96048   1-0.70612 0.75061 0.13404-0.17854-0.43025-0.16609
   1  -1 -22 247.688 12.9298   1-0.69648 0.74096 0.13050-0.17499-0.45762-0.23288
   1  -1 -25 10.8021 5.09217   1-0.68390 0.72838 0.12674-0.17123-0.48936-0.29530
   1  -1 -28 306.589 16.9251   1-0.66859 0.71306 0.12267-0.16715-0.52408-0.35474
   1   0 -26 196.943 13.1198   1-0.65873 0.74773 0.16902-0.12446-0.48475-0.33131
   1   0 -23 4.31547 5.65764   1-0.67270 0.76171 0.17277-0.12821-0.44940-0.27249
   1   0 -20 327.552 14.1396   1-0.68403 0.77304 0.17625-0.13169-0.41720-0.21054
   1   0 -17-2.64091   5.214   1-0.69250 0.78151 0.17954-0.13499-0.38977-0.14381
   1   0 -14 22.6564 2.23954   1-0.69748 0.78650 0.18277-0.13823-0.37005-0.06937
   1   0 -11 6.39479 3.45663   1-0.69736 0.78638 0.18610-0.14156-0.36394 0.01869
   1   0  -8 308.784 7.92276   1-0.68738 0.77641 0.18968-0.14515-0.38506 0.13397
   1   0  -5 6.94794 2.63766   1-0.64871 0.73774 0.19289-0.14837-0.47175 0.31482
   1   0  -2 1176.42 8.65719   1-0.46120 0.55023 0.18193-0.13741-0.74866 0.68589
   1   0   1 1.13584 1.35695   1 0.37138-0.28235 0.03280 0.01171-0.91151 0.94290
   1   0   4 288.718 5.59863   1 0.74051-0.65148-0.07640 0.12091-0.43080 0.55635
   1   0   7 6.20172 3.02613   1 0.79368-0.70464-0.10256 0.14706-0.19373 0.41344
   1   0  10 7.60435 3.58472   1 0.80328-0.71423-0.11171 0.15620-0.05830 0.37217
   1   0  13   2.505 4.00452   1 0.80183-0.71278-0.11551 0.16000 0.03877 0.36927
   1   0  16 1050.63 20.2311   1 0.79558-0.70653-0.11689 0.16137 0.11794 0.38425
   1   0  19   5.975 5.15687   1 0.78623-0.69718-0.11685 0.16133 0.18744 0.40891
   1   0  22  267.25 13.3582   1 0.77435-0.68529-0.11584 0.16032 0.25116 0.43936
   1   0  25-4.79626 5.62412   1 0.76009-0.67103-0.11406 0.15852 0.31115 0.47353
   1   0  28 306.873 16.3933   1 0.74347-0.65440-0.11159 0.15605 0.36861 0.51023
   1   1  27 1640.66 35.8288   1 0.77000-0.63641-0.06883 0.20234 0.36409 0.48336
   1   1  24 898.274 24.7513   1 0.78601-0.65243-0.07128 0.20480 0.30795 0.44533
   1   1  21 2863.82 39.8512   1 0.79974-0.66616-0.07309 0.20661 0.24945 0.40967
   1   1  18 325.308 13.0517   1 0.81121-0.67763-0.07415 0.20768 0.18738 0.37759
   1   1  15 6548.41 49.0023   1 0.82029-0.68671-0.07427 0.20780 0.11958 0.35122
   1   1  12 2391.66 26.4862   1 0.82648-0.69291-0.07299 0.20653 0.04178 0.33486
   1   1   9 7615.41 40.9829   1 0.82802-0.69446-0.06916 0.20271-0.05584 0.33832
   1   1   6 5792.59 30.4086   1 0.81728-0.68372-0.05897 0.19253-0.20120 0.38952
   1   1   316458.00 161.335   1 0.73725-0.60369-0.02217 0.15573-0.50276 0.59692
   1   1   0 14.8089 1.08841   1-0.03307 0.16663 0.16662-0.03305-0.97684 0.97684
   1   1  -315438.30 41.7748   1-0.59606 0.72962 0.23726-0.10368-0.51261 0.41845
   1   1  -6 5796.13 30.9256   1-0.66452 0.79807 0.23465-0.10107-0.36053 0.17221
   1   1  -9 7593.55 41.3103   1-0.67903 0.81258 0.23076-0.09717-0.32462 0.04213
   1   1 -12 2392.68 26.5957   1-0.68067 0.81422 0.22744-0.09385-0.32703-0.04962
   1   1 -15 6570.18 49.0246   1-0.67675 0.81029 0.22437-0.09078-0.34621-0.12460
   1   1 -18 264.683 11.6349   1-0.66931 0.80284 0.22132-0.08772-0.37413-0.19084
   1   1 -21 2807.25 39.0164   1-0.65908 0.79261 0.21813-0.08452-0.40717-0.25196
   1   1 -24 869.575 23.8037   1-0.64632 0.77985 0.21470-0.08109-0.44344-0.30985
   1   1 -27 1590.80 35.2929   1-0.63109 0.76461 0.21096-0.07734-0.48190-0.36556
   1   2 -25 325.661 16.2138   1-0.61742 0.79547 0.25630-0.03364-0.43959-0.34509
   1   2 -22 469.223 17.4464   1-0.63143 0.80949 0.25970-0.03704-0.39989-0.29063
   1   2 -19 977.364 22.8402   1-0.64310 0.82116 0.26280-0.04015-0.36225-0.23411
   1   2 -16 33.0203 2.97586   1-0.65235 0.83042 0.26568-0.04304-0.32780-0.17440
   1   2 -13 1483.89 23.1237   1-0.65894 0.83700 0.26846-0.04582-0.29864-0.10940
   1   2 -10 165.157  7.6589   1-0.66206 0.84013 0.27134-0.04871-0.27920-0.03468
   1   2  -7 336.371 9.53232   1-0.65914 0.83721 0.27472-0.05209-0.28059 0.06087
   1   2  -4 565.147 10.4557   1-0.63806 0.81614 0.27923-0.05661-0.34020 0.21464
   1   2  -1 4814.08 26.4467   1-0.46640 0.64448 0.27510-0.05248-0.66188 0.63048
   1   2   2 616.323 9.73751   1 0.69036-0.51227 0.04573 0.17688-0.63544 0.69821
   1   2   5 1090.60 14.6395   1 0.83997-0.66189-0.01563 0.23823-0.20351 0.36044
   1   2   8 1155.74 16.8972   1 0.85134-0.67325-0.02687 0.24947-0.04675 0.29783
   1   2  11 1138.45 18.7329   1 0.84931-0.67122-0.03051 0.25310 0.04972 0.29553
   1   2  14 1687.68 25.2883   1 0.84306-0.66496-0.03155 0.25414 0.12483 0.31458
   1   2  17 1710.03 28.2283   1 0.83420-0.65610-0.03127 0.25385 0.19003 0.34354
   1   2  20 29.0651 3.16063   1 0.82313-0.64502-0.03010 0.25268 0.24987 0.37787
   1   2  23 411.855 17.4175   1 0.80990-0.63179-0.02824 0.25081 0.30647 0.41543
   1   2  26 11.9581 6.50919   1 0.79447-0.61636-0.02577 0.24834 0.36098 0.45508
   1   3  25 287.753 16.8773   1 0.81686-0.59423 0.01758 0.29404 0.35934 0.42532
   1   3  22 20.8303 8.62122   1 0.83171-0.60908 0.01506 0.29656 0.30682 0.38368
   1   3  19 280.828 13.8683   1 0.84443-0.62180 0.01310 0.29853 0.25265 0.34369
   1   3  16 981.536 22.0099   1 0.85510-0.63247 0.01177 0.29987 0.19585 0.30633
   1   3  13 407.238 13.7807   1 0.86373-0.64111 0.01122 0.30043 0.13451 0.27351
   1   3  10 2726.77 30.2306   1 0.87011-0.64749 0.01184 0.29981 0.06423 0.24962
   1   3   7 2297.53 25.4023   1 0.87306-0.65045 0.01490 0.29675-0.02749 0.24719
   1   3   4 131.189 6.52068   1 0.86243-0.63982 0.02693 0.28473-0.19562 0.32116
   1   3   1 339.778 8.15559   1 0.36448-0.14187 0.18270 0.12896-0.93120 0.96257
   1   3  -2 839.324 14.2236   1-0.60510 0.82770 0.32363-0.01196-0.33339 0.27060
   1   3  -5 1260.84 18.2246   1-0.63819 0.86079 0.31777-0.00610-0.22802 0.07107
   1   3  -8 4272.11 35.6277   1-0.64180 0.86439 0.31432-0.00263-0.22398-0.02713
   1   3 -11 891.392 18.2884   1-0.63911 0.86171 0.31170-0.00001-0.24555-0.09972
   1   3 -14 13.9815 2.63595   1-0.63319 0.85578 0.30926 0.00243-0.27729-0.16214
   1   3 -17 68.3866 4.82631   1-0.62478 0.84736 0.30674 0.00496-0.31407-0.21952
   1   3 -20 683.935 20.8312   1-0.61410 0.83669 0.30400 0.00770-0.35371-0.27404
   1   3 -23  214.30 13.8053   1-0.60121 0.82379 0.30097 0.01075-0.39513-0.32678
   1   3 -26 576.682 21.8528   1-0.58603 0.80861 0.29757 0.01415-0.43773-0.37835
   1   4 -24 129.806 7.85401   1-0.56846 0.83556 0.34192 0.05885-0.39270-0.36061
   1   4 -21 750.396 22.9354   1-0.58247 0.84957 0.34492 0.05584-0.34818-0.31097
   1   4 -18 38.2962 3.83363   1-0.59432 0.86143 0.34756 0.05320-0.30441-0.26058
   1   4 -15 1312.93 25.7346   1-0.60407 0.87118 0.34987 0.05088-0.26180-0.20902
   1   4 -12 249.928 11.7976   1-0.61174 0.87885 0.35192 0.04882-0.22118-0.15548
   1   4  -9 1429.75 23.6153   1-0.61721 0.88433 0.35385 0.04688-0.18434-0.09816
   1   4  -6 1026.85 19.1223   1-0.61998 0.88710 0.35595 0.04478-0.15615-0.03219
   1   4  -3 3009.34 30.5631   1-0.61725 0.88438 0.35924 0.04148-0.15601 0.06183
   1   4   0 788.526 15.3752   1-0.53774 0.80487 0.36815 0.03256-0.41216 0.41214
   1   4   3 1943.43 24.2995   1 0.88636-0.61923 0.06692 0.33379-0.15998 0.25412
   1   4   6 1081.20 19.2765   1 0.89252-0.62538 0.05573 0.34497 0.00888 0.17942
   1   4   9 1448.46 23.8312   1 0.88839-0.62125 0.05394 0.34676 0.08794 0.19452
   1   4  12 229.838 11.5532   1 0.88200-0.61485 0.05400 0.34669 0.14979 0.22683
   1   4  15 1260.46 25.8744   1 0.87372-0.60657 0.05496 0.34573 0.20542 0.26536
   1   4  18 30.3153 3.61481   1 0.86354-0.59639 0.05653 0.34415 0.25811 0.30684
   1   4  21 562.602 20.4552   1 0.85137-0.58422 0.05863 0.34205 0.30918 0.34993
   1   4  24 168.498 13.0336   1 0.83711-0.56996 0.06123 0.33944 0.35926 0.39401
   1   5  23 1689.50 37.5686   1 0.85515-0.54347 0.10519 0.38453 0.36084 0.36104
   1   5  20  487.54 19.6821   1 0.86876-0.55708 0.10247 0.38726 0.31374 0.31398
   1   5  17 2665.83  40.794   1 0.88027-0.56859 0.10018 0.38955 0.26663 0.26692
   1   5  14 2325.93 35.6584   1 0.88977-0.57810 0.09829 0.39145 0.21952 0.21988
   1   5  11 4505.94 46.9308   1 0.89734-0.58568 0.09678 0.39296 0.17238 0.17285
   1   5   8 1045.07 21.7984   1 0.90305-0.59139 0.09565 0.39410 0.12519 0.12588
   1   5   5 4766.43 43.8569   1 0.90694-0.59528 0.09490 0.39486 0.07784 0.07907
   1   5   2 1291.32 22.5648   1 0.90912-0.59746 0.09465 0.39512 0.02856 0.03419
   1   5  -1 5854.46 47.4884   1-0.59758 0.90923 0.39546 0.09431-0.01680-0.01461
   1   5  -4 4058.07 40.3161   1-0.59613 0.90778 0.39512 0.09465-0.06324-0.06233
   1   5  -7 5393.06 47.8196   1-0.59286 0.90450 0.39446 0.09532-0.11015-0.10958
   1   5 -10 1352.38 25.6135   1-0.58777 0.89941 0.39344 0.09635-0.15716-0.15674
   1   5 -13 3373.13 42.2116   1-0.58083 0.89247 0.39205 0.09774-0.20419-0.20386
   1   5 -16 420.725 16.9396   1-0.57198 0.88361 0.39028 0.09952-0.25124-0.25098
   1   5 -19 2530.13 41.2864   1-0.56115 0.87278 0.38812 0.10168-0.29830-0.29808
   1   5 -22 1878.59 37.9168   1-0.54826 0.85988 0.38555 0.10426-0.34536-0.34517
   1   6 -20  173.88 13.5538   1-0.52537 0.88152 0.42842 0.15044-0.29535-0.33242
   1   6 -17 1.23426 5.91928   1-0.53714 0.89330 0.43049 0.14836-0.24489-0.28872
   1   6 -14 13.5169 3.17374   1-0.54689 0.90306 0.43206 0.14679-0.19318-0.24627
   1   6 -11 16.8085 6.17551   1-0.55472 0.91088 0.43307 0.14577-0.13932-0.20597
   1   6  -8 511.017 17.4331   1-0.56066 0.91682 0.43335 0.14548-0.08124-0.16989
   1   6  -5 9.31669 6.28984   1-0.56461 0.92078 0.43241 0.14642-0.01300-0.14396
   1   6  -2 226.867 11.6955   1-0.56489 0.92106 0.42772 0.15110 0.09203-0.15484
   1   6   1 14.8926 5.82308   1-0.33185 0.68803 0.33134 0.24748 0.74839-0.71704
   1   6   4 10.9947 5.18504   1 0.90308-0.54690 0.13178 0.44703 0.21944-0.09392
   1   6   7 102.476 7.60646   1 0.91148-0.55529 0.13689 0.44192 0.18354 0.03614
   1   6  10 227.365 12.6875   1 0.90880-0.55262 0.13953 0.43927 0.20476 0.10908
   1   6  13 22.6057 3.02134   1 0.90278-0.54659 0.14177 0.43702 0.23918 0.16882
   1   6  16  297.31 15.5047   1 0.89435-0.53816 0.14407 0.43472 0.27871 0.22345
   1   6  19  4.6772 7.87763   1 0.88371-0.52751 0.14660 0.43218 0.32075 0.27558
   1   6  22 53.7772 4.75248   1 0.87086-0.51466 0.14946 0.42931 0.36419 0.32630
   1   7  18 386.607  19.078   1 0.89599-0.49527 0.19104 0.47679 0.33048 0.23445
   1   7  15-7.95382 7.44013   1 0.90541-0.50470 0.18822 0.47962 0.29496 0.17581
   1   7  12 57.6138 5.38992   1 0.91201-0.51130 0.18543 0.48241 0.26583 0.11078
   1   7   9  1.7096 7.04887   1 0.91455-0.51384 0.18232 0.48553 0.25067 0.03178
   1   7   6 7.50687 5.77512   1 0.90682-0.50611 0.17789 0.48996 0.27663-0.08834
   1   7   3 4.77529 5.18729   1 0.80020-0.39949 0.17381 0.49405 0.53988-0.44576
   1   7   0  947.00 22.6716   1-0.45980 0.86050 0.42822 0.23964 0.45936-0.45940
   1   7  -3 1.51771 5.87809   1-0.52626 0.92696 0.46455 0.20333 0.13050-0.22470
   1   7  -6 20.6828 7.17417   1-0.52865 0.92934 0.47071 0.19717 0.01389-0.20225
   1   7  -9 22.6378 2.94114   1-0.52499 0.92568 0.47251 0.19537-0.06409-0.21843
   1   7 -12 27.0521 3.67735   1-0.51867 0.91936 0.47269 0.19521-0.12869-0.24799
   1   7 -15 5.87804 6.29842   1-0.51020 0.91088 0.47192 0.19597-0.18711-0.28373
   1   7 -18 416.103 20.1746   1-0.49965 0.90033 0.47047 0.19743-0.24218-0.32282
   1   8 -13 1410.28 34.5161   1-0.47993 0.92514 0.51223 0.24471-0.12379-0.28428
   1   8 -10 91.4427 6.70009   1-0.48656 0.93177 0.51182 0.24512-0.05545-0.25846
   1   8  -7 1492.25 32.4799   1-0.48996 0.93518 0.50963 0.24730 0.02666-0.24641
   1   8  -4 729.838 23.3347   1-0.48644 0.93166 0.50329 0.25364 0.14267-0.26826
   1   8  -1 2232.79 38.2184   1-0.44500 0.89022 0.47937 0.27755 0.38093-0.41235
   1   8   2 437.264  16.807   1 0.29960 0.14563 0.28873 0.46819 0.94048-0.87774
   1   8   5 1659.70 33.3902   1 0.86952-0.42429 0.22068 0.53623 0.42765-0.27075
   1   8   8 18.5152 3.39955   1 0.91095-0.46572 0.22541 0.53149 0.31566-0.06460
   1   8  11 1467.25  34.628   1 0.91623-0.47099 0.22938 0.52752 0.30134 0.04388
   1   8  14 927.376 28.1362   1 0.91288-0.46764 0.23268 0.52421 0.31615 0.12323
   1   9  10 -7.6884 8.69843   1 0.91336-0.42360 0.27381 0.57214 0.34818-0.03435
   1   9   7 334.501 18.0986   1 0.89050-0.40074 0.26968 0.57627 0.40738-0.18772
   1   9   4 417.464 18.7628   1 0.74601-0.25626 0.27435 0.57161 0.65616-0.53066
   1   9   1 491.632  19.127   1-0.13424 0.62399 0.43422 0.41175 0.80422-0.77288
   1   9  -2 121.479 8.46027   1-0.41540 0.90514 0.52497 0.32100 0.33418-0.39700
   1   9  -5 516.702 20.7604   1-0.44543 0.93517 0.54284 0.30314 0.14196-0.29894
   1   9  -8 10.9831 8.69449   1-0.44903 0.93877 0.54886 0.29712 0.03013-0.28127
   2   9  -1 515.885 22.5318   1-0.39154 0.97032 0.59159 0.29890-0.14205 0.11062
   2   9   2 242.982 14.4543   1 0.15662 0.42216 0.54219 0.34829-0.82984 0.89257
   2   8  12 190.286 14.7198   1 0.96292-0.42865 0.26812 0.53329 0.11013 0.26648
   2   8   9 511.327 22.2876   1 0.96842-0.43415 0.26978 0.53164 0.02934 0.25310
   2   8   6 250.412 15.5554   1 0.96623-0.43197 0.27680 0.52463-0.09814 0.28642
   2   8   3 762.772 23.3817   1 0.84344-0.30918 0.33257 0.46886-0.52722 0.62135
   2   8   0-1.26653 6.33267   1-0.35891 0.89316 0.55720 0.24424-0.38438 0.38434
   2   8  -3 806.047 25.9099   1-0.42324 0.95749 0.55187 0.24957-0.20912 0.11492
   2   8  -6 280.301 16.3048   1-0.43013 0.96438 0.54827 0.25318-0.19533 0.00697
   2   8  -9 432.832 20.4335   1-0.42877 0.96301 0.54570 0.25575-0.21431-0.06821
   2   8 -12 180.462 13.9433   1-0.42370 0.95794 0.54336 0.25810-0.24516-0.13152
   2   7 -17 2.24005 8.28112   1-0.44446 0.93417 0.49906 0.21336-0.32996-0.20365
   2   7 -14 754.582  24.787   1-0.45300 0.94272 0.50183 0.21058-0.29594-0.14351
   2   7 -11 13.6123 7.18896   1-0.45867 0.94839 0.50450 0.20790-0.26774-0.07755
   2   7  -8 4.89454 6.58948   1-0.46044 0.95017 0.50731 0.20509-0.25062-0.00051
   2   7  -5 27.3002 3.54596   1-0.45477 0.94450 0.51068 0.20171-0.25871 0.10174
   2   7  -2 242.041 13.8451   1-0.42193 0.91166 0.51506 0.19733-0.34534 0.28254
   2   7   1 10.2063 2.25782   1-0.05552 0.54526 0.48335 0.22904-0.80543 0.83678
   2   7   4 501.675 18.1592   1 0.89161-0.40187 0.26500 0.44738-0.40176 0.52728
   2   7   7 48.8607 3.84686   1 0.95284-0.46309 0.23315 0.47922-0.11489 0.33456
   2   7  10 6.27849 5.68541   1 0.95653-0.46678 0.22589 0.48647 0.01193 0.30190
   2   7  13-0.67681  7.0009   1 0.95166-0.46191 0.22368 0.48868 0.09798 0.31002
   2   7  16 82.0119 6.90647   1 0.94321-0.45346 0.22347 0.48888 0.16819 0.33397
   2   6  20 295.201 17.2131   1 0.91839-0.47316 0.17962 0.44367 0.22886 0.39885
   2   6  17 1498.29 33.9572   1 0.92961-0.48438 0.17885 0.44445 0.16381 0.36974
   2   6  14 1948.07 36.3408   1 0.93802-0.49280 0.17930 0.44400 0.09071 0.34868
   2   6  11 1830.26 33.8332   1 0.94250-0.49727 0.18179 0.44152 0.00230 0.34293
   2   6   8 220.575 12.2644   1 0.93841-0.49319 0.18882 0.43450-0.12070 0.37177
   2   6   5 2412.97 34.4818   1 0.89722-0.45200 0.21168 0.41165-0.34658 0.50349
   2   6   2 1041.79 21.9887   1 0.46543-0.02022 0.33744 0.28589-0.87678 0.93953
   2   6  -1 2199.41  32.964   1-0.35277 0.79798 0.47131 0.15203-0.56243 0.53101
   2   6  -4 2349.47 35.3422   1-0.46362 0.90882 0.47240 0.15095-0.35206 0.22649
   2   6  -7 2327.50 36.2713   1-0.48482 0.93003 0.46865 0.15470-0.30148 0.08174
   2   6 -10 382.534 16.0717   1-0.48884 0.93404 0.46539 0.15796-0.29890-0.01499
   2   6 -13 1772.39 34.1307   1-0.48628 0.93148 0.46243 0.16093-0.31599-0.09207
   2   6 -16 499.455 19.4375   1-0.47984 0.92504 0.45950 0.16387-0.34292-0.15930
   2   6 -19 1263.91 32.0819   1-0.47043 0.91562 0.45643 0.16694-0.37544-0.22094
   2   5 -21 6.19151 6.84497   1-0.49394 0.89460 0.41311 0.12121-0.41854-0.24060
   2   5 -18 8.63384 7.29692   1-0.50431 0.90498 0.41645 0.11787-0.38693-0.17806
   2   5 -15 33.9058 3.51982   1-0.51167 0.91234 0.41961 0.11471-0.36053-0.11029
   2   5 -12 391.228  16.019   1-0.51524 0.91592 0.42271 0.11159-0.34275-0.03392
   2   5  -9 0.91369 6.26392   1-0.51297 0.91365 0.42593 0.10837-0.34062 0.05812
   2   5  -6 1090.95 22.9618   1-0.49835 0.89903 0.42937 0.10493-0.37128 0.18293
   2   5  -3 11.5131 5.23394   1-0.44257 0.84325 0.43145 0.10284-0.48595 0.39177
   2   5   0 83.7425 5.59746   1-0.13778 0.53847 0.40237 0.13191-0.82765 0.82763
   2   5   3 98.2467  7.0558   1 0.69114-0.29045 0.23106 0.30322-0.71049 0.80462
   2   5   6 726.572  18.496   1 0.89191-0.49121 0.16219 0.37208-0.31163 0.49993
   2   5   9  -5.763 6.02964   1 0.92272-0.52202 0.14424 0.39002-0.12043 0.40289
   2   5  12 520.743 17.1097   1 0.92660-0.52590 0.13763 0.39663-0.00195 0.37857
   2   5  15  17.137 6.65668   1 0.92229-0.52159 0.13504 0.39921 0.08726 0.38353
   2   5  18   21.03 7.52473   1 0.91384-0.51313 0.13445 0.39980 0.16215 0.40279
   2   5  21 17.3072 7.02593   1 0.90241-0.50170 0.13511 0.39913 0.22906 0.43004
   2   4  22 532.582 20.3228   1 0.88436-0.52817 0.09086 0.35433 0.23107 0.45942
   2   4  19 526.915 19.5072   1 0.89603-0.53985 0.09026 0.35493 0.16284 0.43350
   2   4  16 17.2291 2.92959   1 0.90462-0.54844 0.09091 0.35429 0.08688 0.41530
   2   4  13 855.766 21.2019   1 0.90898-0.55280 0.09348 0.35173-0.00224 0.41025
   2   4  10 10.1786 5.53644   1 0.90563-0.54945 0.09963 0.34558-0.11627 0.43012
   2   4   7 1026.38  20.094   1 0.88143-0.52526 0.11439 0.33082-0.28475 0.50444
   2   4   4 782.677 15.9697   1 0.76564-0.40947 0.15854 0.28668-0.58879 0.71433
   2   4   1 710.818 14.3648   1 0.19851 0.15765 0.29775 0.14748-0.95293 0.98431
   2   4  -2 297.356  10.621   1-0.36530 0.72146 0.38285 0.06238-0.66354 0.60075
   2   4  -5 1327.60 22.4481   1-0.49463 0.85079 0.38860 0.05664-0.46503 0.30808
   2   4  -8 38.7031  3.5658   1-0.52896 0.88512 0.38591 0.05934-0.39532 0.14421
   2   4 -11 572.094 17.1178   1-0.53905 0.89520 0.38262 0.06264-0.37744 0.03216
   2   4 -14 942.786 22.4311   1-0.53959 0.89573 0.37937 0.06589-0.38348-0.05595
   2   4 -17 547.713 18.8134   1-0.53486 0.89101 0.37612 0.06915-0.40226-0.13133
   2   4 -20 52.3832 4.27779   1-0.52646 0.88260 0.37274 0.07253-0.42856-0.19920
   2   4 -23 438.906 19.6535   1-0.51502 0.87116 0.36915 0.07613-0.45963-0.26229
   2   3 -25 1033.26 28.8325   1-0.53368 0.84529 0.32456 0.03168-0.49895-0.28573
   2   3 -22 1247.35 29.6512   1-0.54629 0.85791 0.32840 0.02782-0.46817-0.22235
   2   3 -19 1111.83 26.2347   1-0.55584 0.86746 0.33200 0.02422-0.44174-0.15462
   2   3 -16 440.979 16.1013   1-0.56182 0.87344 0.33542 0.02080-0.42188-0.08033
   2   3 -13 2218.73 31.1702   1-0.56300 0.87463 0.33874 0.01747-0.41255 0.00451
   2   3 -10 227.957 10.3762   1-0.55640 0.86803 0.34200 0.01420-0.42150 0.10762
   2   3  -7 4024.36 35.9074   1-0.53342 0.84505 0.34487 0.01133-0.46569 0.24597
   2   3  -4 2728.22 27.3887   1-0.46286 0.77449 0.34448 0.01171-0.58622 0.46066
   2   3  -1 2325.69 23.4834   1-0.20125 0.51288 0.31782 0.03836-0.85214 0.82074
   2   3   2 1761.79 20.2149   1 0.45759-0.14595 0.19302 0.16316-0.88818 0.95094
   2   3   5 3671.74 31.3826   1 0.79074-0.47909 0.09920 0.25697-0.50767 0.66460
   2   3   8 12.4549 2.17315   1 0.86759-0.55594 0.06758 0.28859-0.26164 0.51273
   2   3  11 2342.63 29.9807   1 0.88705-0.57540 0.05508 0.30108-0.10934 0.45459
   2   3  14 2598.37 34.6058   1 0.88968-0.57803 0.04942 0.30674 0.00054 0.43887
   2   3  17 1103.47 24.7781   1 0.88511-0.57345 0.04694 0.30921 0.08906 0.44451
   2   3  20 331.523 15.9909   1 0.87629-0.56463 0.04629 0.30985 0.16558 0.46215
   2   3  23 1050.55 28.0291   1 0.86431-0.55264 0.04688 0.30926 0.23474 0.48715
   2   3  26 99.1662 8.27532   1 0.84955-0.53788 0.04841 0.30772 0.29910 0.51695
   2   2  27 583.555 22.6681   1 0.82712-0.55997 0.00471 0.26237 0.30507 0.54238
   2   2  24 545.757 20.7296   1 0.84233-0.57518 0.00315 0.26393 0.23993 0.51336
   2   2  21 939.842 24.6351   1 0.85469-0.58755 0.00254 0.26455 0.17014 0.48898
   2   2  18 563.668 17.8516   1 0.86382-0.59669 0.00315 0.26395 0.09342 0.47154
   2   2  15  327.98 12.7866   1 0.86875-0.60162 0.00548 0.26162 0.00579 0.46501
   2   2  12 2579.78 30.1727   1 0.86695-0.59982 0.01067 0.25644-0.10030 0.47694
   2   2   9 2751.84 28.0337   1 0.85113-0.58401 0.02144 0.24567-0.24041 0.52289
   2   2   6 4280.93  31.372   1 0.79571-0.52858 0.04571 0.22141-0.44885 0.63717
   2   2   3 332.273  8.3252   1 0.59304-0.32592 0.10906 0.15807-0.77550 0.86965
   2   2   0 1964.12 18.5802   1 0.03460 0.23251 0.23250 0.03463-0.96804 0.96803
   2   2  -3 324.537 8.66929   1-0.38765 0.65476 0.29354-0.02640-0.73016 0.63600
   2   2  -6 4397.68 32.6401   1-0.52105 0.78816 0.30192-0.03478-0.55391 0.36558
   2   2  -9 2736.13 28.5706   1-0.56528 0.83239 0.30058-0.03343-0.47648 0.19399
   2   2 -12 2522.95 30.1978   1-0.58106 0.84817 0.29761-0.03045-0.44862 0.07197
   2   2 -15 347.974 12.9555   1-0.58478 0.85188 0.29431-0.02715-0.44629-0.02452
   2   2 -18 501.256 16.9763   1-0.58190 0.84900 0.29088-0.02371-0.45840-0.10657
   2   2 -21 901.078 23.5327   1-0.57459 0.84168 0.28728-0.02011-0.47934-0.17979
   2   2 -24 541.456  20.595   1-0.56378 0.83087 0.28346-0.01628-0.50605-0.24724
   2   2 -27 579.241 22.7034   1-0.54990 0.81699 0.27935-0.01216-0.53670-0.31075
   2   1 -26-1.98408 7.15371   1-0.57889 0.80145 0.23791-0.05978-0.54239-0.27367
   2   1 -23 376.089 16.9392   1-0.59105 0.81361 0.24197-0.06385-0.51533-0.20657
   2   1 -20 28.6182 2.66855   1-0.59977 0.82234 0.24577-0.06765-0.49334-0.13440
   2   1 -17 1642.63 27.4914   1-0.60434 0.82692 0.24934-0.07123-0.47886-0.05472
   2   1 -14 1688.94 25.1452   1-0.60316 0.82573 0.25273-0.07462-0.47606 0.03664
   2   1 -11 1068.25 18.1157   1-0.59252 0.81510 0.25580-0.07770-0.49261 0.14736
   2   1  -8 1102.99 16.2276   1-0.56279 0.78537 0.25789-0.07979-0.54370 0.29261
   2   1  -5 1164.13 14.5583   1-0.48429 0.70688 0.25555-0.07746-0.65977 0.50284
   2   1  -2 637.602 9.86425   1-0.25651 0.47910 0.23133-0.05324-0.87287 0.81009
   2   1   1 4955.37 25.5002   1 0.25890-0.03631 0.13983 0.03825-0.96582 0.99721
   2   1   4 551.693 9.59964   1 0.65690-0.43431 0.04053 0.13754-0.67667 0.80222
   2   1   7 338.745 8.85738   1 0.79038-0.56778-0.00470 0.18277-0.40253 0.62224
   2   1  10 144.177 7.28997   1 0.83244-0.60984-0.02418 0.20224-0.22007 0.53394
   2   1  13 1535.59 22.9253   1 0.84528-0.62267-0.03357 0.21163-0.08954 0.49757
   2   1  16 38.2591 3.20297   1 0.84618-0.62357-0.03830 0.21635 0.01310 0.48909
   2   1  19 966.302 22.3312   1 0.84079-0.61817-0.04045 0.21850 0.09969 0.49666
   2   1  22 474.892 18.0241   1 0.83125-0.60863-0.04097 0.21901 0.17636 0.51415
   2   1  25 352.812 17.4141   1 0.81844-0.59582-0.04030 0.21834 0.24654 0.53813
   2   0  26  46.412 4.12193   1 0.79266-0.61456-0.08350 0.17248 0.25450 0.56157
   2   0  23 2.20715 5.17623   1 0.80599-0.62789-0.08425 0.17323 0.18411 0.53780
   2   0  20 148.023 9.76139   1 0.81602-0.63793-0.08385 0.17284 0.10766 0.52009
   2   0  17 5.80319  5.7253   1 0.82197-0.64388-0.08189 0.17089 0.02220 0.51139
   2   0  14 3310.43 33.4472   1 0.82201-0.64393-0.07761 0.16662-0.07731 0.51674
   2   0  11 6.87506 3.78797   1 0.81170-0.63362-0.06936 0.15837-0.20008 0.54535
   2   0   8 9.40603 1.41207   1 0.77879-0.60071-0.05326 0.14228-0.36359 0.61470
   2   0   5 4.70866 1.36854   1 0.68468-0.50661-0.01919 0.10821-0.59739 0.75433
   2   0   2 2130.97 14.9085   1 0.41480-0.23673 0.05502 0.03401-0.89271 0.95549
   2   0  -1 5.37777 2.64003   1-0.07933 0.25740 0.15626-0.06723-0.97086 0.93948
   2   0  -4 4893.32 25.2607   1-0.41442 0.59249 0.20348-0.11444-0.77683 0.65129
   2   0  -7 2.07679 3.17234   1-0.54485 0.72291 0.21315-0.12411-0.62359 0.40389
   2   0 -10 253.423 8.52687   1-0.59561 0.77366 0.21304-0.12399-0.54535 0.23148
   2   0 -13 3.87288 4.00801   1-0.61613 0.79418 0.21055-0.12149-0.51175 0.10372
   2   0 -16 264.568 11.3594   1-0.62276 0.80081 0.20735-0.11828-0.50348 0.00130
   2   0 -19 10.2264 5.20422   1-0.62165 0.79969 0.20384-0.11477-0.51038-0.08597
   2   0 -22 1353.34 28.3917   1-0.61538 0.79342 0.20009-0.11102-0.52690-0.16360
   2   0 -25-1.22918 6.84377   1-0.60515 0.78319 0.19608-0.10700-0.54986-0.23480
   2   0 -28 23.4503  7.8811   1-0.59154 0.76957 0.19176-0.10267-0.57731-0.30152
   2  -1 -27 1691.89 36.0033   1-0.61681 0.75032 0.14959-0.14955-0.58307-0.26437
   2  -1 -24 841.094 23.3492   1-0.62862 0.76214 0.15384-0.15381-0.55920-0.19407
   2  -1 -21 2870.93 39.4836   1-0.63663 0.77015 0.15779-0.15777-0.54090-0.11822
   2  -1 -18 259.244 11.8837   1-0.63991 0.77344 0.16146-0.16144-0.53066-0.03430
   2  -1 -15 6522.48  48.373   1-0.63660 0.77013 0.16480-0.16479-0.53259 0.06180
   2  -1 -12 2334.33 25.7507   1-0.62257 0.75611 0.16759-0.16758-0.55384 0.17721
   2  -1  -9 7499.53  39.789   1-0.58798 0.72152 0.16889-0.16889-0.60721 0.32474
   2  -1  -6 5828.86 29.6188   1-0.50644 0.63998 0.16521-0.16521-0.71427 0.52596
   2  -1  -317371.70 161.128   1-0.30636 0.43991 0.14332-0.14333-0.88826 0.79411
   2  -1   0 17.2334 1.41791   1 0.10374 0.02980 0.07392-0.07394-0.99428 0.99429
   2  -1   317494.30 161.278   1 0.50694-0.37339-0.01843 0.01841-0.80273 0.89690
   2  -1   6 5918.90 29.3438   1 0.69306-0.55951-0.07383 0.07379-0.53292 0.72126
   2  -1   9 7735.12 39.8221   1 0.76280-0.62925-0.10057 0.10053-0.32920 0.61170
   2  -1  12 2489.00  26.199   1 0.78903-0.65547-0.11415 0.11411-0.18012 0.55677
   2  -1  15 6584.56 48.1046   1 0.79713-0.66357-0.12144 0.12139-0.06379 0.53461
   2  -1  18 264.708 12.0731   1 0.79610-0.66253-0.12529 0.12523 0.03288 0.53210
   2  -1  21 2906.38 39.5326   1 0.78951-0.65594-0.12702 0.12696 0.11716 0.54198
   2  -1  24 888.195 24.5007   1 0.77890-0.64533-0.12728 0.12721 0.19327 0.56003
   2  -1  27 1657.51 35.9333   1 0.76498-0.63141-0.12641 0.12634 0.26374 0.58372
   2  -2  28 0.70938  7.9943   1 0.73537-0.64632-0.16904 0.07992 0.27422 0.60463
   2  -2  25-7.94124 7.14998   1 0.74997-0.66092-0.17005 0.08093 0.20378 0.58092
   2  -2  22 1348.71 28.2135   1 0.76123-0.67218-0.16995 0.08084 0.12810 0.56243
   2  -2  19 8.82442 2.64682   1 0.76854-0.67950-0.16846 0.07936 0.04499 0.55138
   2  -2  16 305.685 11.6591   1 0.77059-0.68155-0.16503 0.07593-0.04907 0.55128
   2  -2  13 2.86705 3.69394   1 0.76448-0.67544-0.15859 0.06949-0.15995 0.56800
   2  -2  10 240.583 8.36335   1 0.74342-0.65438-0.14696 0.05787-0.29768 0.61157
   2  -2   7 6.44231 2.72935   1 0.68989-0.60086-0.12532 0.03623-0.47868 0.69840
   2  -2   4 4928.95 24.8997   1 0.55674-0.46771-0.08298-0.00610-0.71825 0.84381
   2  -2   1 6.38673 1.04457   1 0.25330-0.16428-0.00685-0.08222-0.95500 0.98641
   2  -2  -2 2030.94 14.5263   1-0.16705 0.25607 0.07441-0.16347-0.96896 0.90620
   2  -2  -5 5.17027 1.29057   1-0.44270 0.53172 0.11258-0.20164-0.80958 0.65266
   2  -2  -8 5.06178 2.84935   1-0.56669 0.65570 0.12270-0.21176-0.67759 0.42651
   2  -2 -11 3.98992 3.27046   1-0.62105 0.71006 0.12358-0.21263-0.60260 0.25736
   2  -2 -14 3258.43 33.2823   1-0.64512 0.73412 0.12159-0.21063-0.56648 0.12708
   2  -2 -17 8.59764 4.94331   1-0.65418 0.74318 0.11856-0.20760-0.55438 0.02082
   2  -2 -20 125.727 8.01194   1-0.65458 0.74358 0.11504-0.20407-0.55744-0.07029
   2  -2 -23-1.10953 5.54767   1-0.64920 0.73819 0.11118-0.20021-0.57046-0.15142
   2  -2 -26 54.8673 3.95966   1-0.63941 0.72840 0.10701-0.19602-0.59032-0.22572
   3  -2 -25 361.313 16.7253   1-0.57835 0.75638 0.13250-0.17701-0.65462-0.13003
   3  -2 -22 468.529 18.0518   1-0.58236 0.76039 0.13643-0.18094-0.64588-0.04462
   3  -2 -19 949.514 22.1502   1-0.57991 0.75794 0.13982-0.18433-0.64618 0.04984
   3  -2 -16 38.9711 2.84826   1-0.56835 0.74639 0.14241-0.18694-0.65912 0.15695
   3  -2 -13 1457.07 22.2997   1-0.54266 0.72070 0.14365-0.18818-0.68993 0.28192
   3  -2 -10 152.812 6.88994   1-0.49297 0.67101 0.14212-0.18665-0.74548 0.43163
   3  -2  -7 361.805 8.83546   1-0.39995 0.57800 0.13440-0.17894-0.83130 0.61161
   3  -2  -4 559.593 9.62844   1-0.23129 0.40935 0.11316-0.15770-0.93636 0.81083
   3  -2  -1 5108.37 25.8206   1 0.03446 0.14360 0.06893-0.11348-0.99763 0.96626
   3  -2   2 664.481 9.73065   1 0.33331-0.15525 0.00712-0.05167-0.92462 0.98741
   3  -2   5 1173.30  14.169   1 0.55433-0.37627-0.04806 0.00350-0.74271 0.89967
   3  -2   8 1164.31 15.8313   1 0.67890-0.50084-0.08514 0.04057-0.54650 0.79761
   3  -2  11 1146.35 17.7992   1 0.74265-0.56458-0.10788 0.06330-0.37717 0.72245
   3  -2  14 1763.92 24.8679   1 0.77387-0.59580-0.12174 0.07716-0.23687 0.67631
   3  -2  17 1753.51 27.5495   1 0.78735-0.60927-0.13024 0.08565-0.11879 0.65239
   3  -2  20   26.28 2.84965   1 0.79028-0.61220-0.13534 0.09075-0.01657 0.64433
   3  -2  23 410.709 16.8169   1 0.78625-0.60817-0.13813 0.09353 0.07442 0.64750
   3  -2  26  6.5743  6.5743   1 0.77711-0.59902-0.13923 0.09463 0.15731 0.65877
   3  -1  25 334.935 16.3133   1 0.80516-0.58255-0.09596 0.14040 0.14274 0.64195
   3  -1  22 452.191 17.6017   1 0.81338-0.59078-0.09457 0.13902 0.05863 0.63190
   3  -1  19 996.987 22.4468   1 0.81621-0.59361-0.09136 0.13582-0.03450 0.63087
   3  -1  16 39.0204 3.33227   1 0.81144-0.58884-0.08560 0.13006-0.14040 0.64261
   3  -1  13 1565.08 22.6365   1 0.79458-0.57199-0.07591 0.12038-0.26468 0.67273
   3  -1  10 158.256 7.14561   1 0.75624-0.53365-0.05979 0.10427-0.41518 0.72906
   3  -1   7  319.80 8.65471   1 0.67634-0.45376-0.03262 0.07711-0.59931 0.81904
   3  -1   4 590.555 9.85686   1 0.51701-0.29442 0.01237 0.03212-0.80738 0.93294
   3  -1   1 5244.72 26.1374   1 0.24482-0.02224 0.07603-0.03154-0.96807 0.99948
   3  -1  -2 661.101 9.87465   1-0.07294 0.29551 0.13640-0.09190-0.97718 0.91442
   3  -1  -5 1138.10 14.1079   1-0.30707 0.52964 0.17095-0.12644-0.87488 0.71796
   3  -1  -8 1153.50 16.0594   1-0.43867 0.66124 0.18466-0.14015-0.76815 0.51707
   3  -1 -11 1133.35 18.1885   1-0.50744 0.73001 0.18850-0.14398-0.69416 0.34892
   3  -1 -14 1661.44 24.8663   1-0.54286 0.76542 0.18819-0.14367-0.65095 0.21155
   3  -1 -17 1718.54 27.4296   1-0.55992 0.78248 0.18605-0.14152-0.63011 0.09655
   3  -1 -20 16.9083 6.35414   1-0.56592 0.78848 0.18297-0.13843-0.62481-0.00292
   3  -1 -23 373.593 16.2881   1-0.56453 0.78709 0.17929-0.13475-0.63036-0.09152
   3  -1 -26 3.30219 7.02054   1-0.55767 0.78022 0.17516-0.13061-0.64366-0.17239
   3   0 -27-4.21514 7.50089   1-0.53403 0.80110 0.21735-0.08375-0.63412-0.21331
   3   0 -24 1387.79 31.0116   1-0.54341 0.81049 0.22164-0.08805-0.61667-0.13660
   3   0 -21 7.09011 2.61198   1-0.54807 0.81515 0.22553-0.09194-0.60577-0.05334
   3   0 -18 3219.77 39.5494   1-0.54666 0.81374 0.22896-0.09537-0.60406 0.03910
   3   0 -15 7.36934 4.88826   1-0.53654 0.80362 0.23172-0.09815-0.61556 0.14476
   3   0 -12 3103.10 31.7405   1-0.51250 0.77958 0.23330-0.09973-0.64647 0.26983
   3   0  -9 232.645 8.17418   1-0.46355 0.73064 0.23222-0.09866-0.70582 0.42335
   3   0  -6 2585.23 22.8918   1-0.36611 0.63321 0.22454-0.09098-0.80284 0.61453
   3   0  -3-2.47282 2.96482   1-0.17636 0.44346 0.20057-0.06702-0.92618 0.83202
   3   0   0 9591.79 37.6116   1 0.13355 0.13355 0.14747-0.01392-0.98666 0.98667
   3   0   3 5.18754 2.63384   1 0.45749-0.19038 0.07722 0.05632-0.87180 0.96597
   3   0   6 3871.55 27.5226   1 0.66345-0.39634 0.02239 0.11114-0.65740 0.84574
   3   0   9 5.36035 3.94827   1 0.76533-0.49821-0.01057 0.14410-0.45613 0.73862
   3   0  12 2560.12  28.331   1 0.81276-0.54565-0.02951 0.16304-0.29334 0.67000
   3   0  15 7.53024 5.00734   1 0.83360-0.56648-0.04059 0.17411-0.16175 0.63256
   3   0  18 3914.10  43.057   1 0.84037-0.57324-0.04709 0.18061-0.05167 0.61665
   3   0  21-3.61433 6.17445   1 0.83873-0.57160-0.05073 0.18423 0.04381 0.61533
   3   0  24 1491.98 31.9591   1 0.83139-0.56426-0.05240 0.18590 0.12921 0.62408
   3   0  27 2.80743  8.3636   1 0.81967-0.55254-0.05261 0.18611 0.20748 0.63998
   3   1  26 539.329  21.739   1 0.84479-0.53313-0.00897 0.23152 0.19565 0.62041
   3   1  23 222.557 13.0253   1 0.85580-0.54415-0.00857 0.23112 0.11674 0.60516
   3   1  20 680.691 20.3387   1 0.86232-0.55067-0.00662 0.22918 0.02998 0.59776
   3   1  17 78.7663 5.94188   1 0.86275-0.55110-0.00253 0.22510-0.06809 0.60168
   3   1  14 12.6078 5.56891   1 0.85379-0.54215 0.00480 0.21777-0.18298 0.62240
   3   1  11  911.36 17.5168   1 0.82814-0.51650 0.01756 0.20502-0.32332 0.66858
   3   1   8 4148.24 32.9267   1 0.76867-0.45703 0.04013 0.18245-0.50113 0.75223
   3   1   5 1252.73 16.5009   1 0.63597-0.32433 0.08081 0.14178-0.72144 0.87838
   3   1   2 859.458 12.8408   1 0.36940-0.05777 0.14712 0.07548-0.92824 0.99102
   3   1  -1 372.269 8.71006   1 0.00799 0.30364 0.21877 0.00383-0.96875 0.93737
   3   1  -4  144.17 6.31594   1-0.26447 0.57610 0.25977-0.03716-0.85162 0.72608
   3   1  -7 2404.70 24.7105   1-0.40703 0.71865 0.27429-0.05168-0.72804 0.50834
   3   1 -10 2788.05 29.4207   1-0.47597 0.78758 0.27761-0.05500-0.64739 0.33352
   3   1 -13 414.822 13.2988   1-0.50936 0.82097 0.27683-0.05421-0.60332 0.19529
   3   1 -16  940.35 21.6458   1-0.52447 0.83608 0.27442-0.05179-0.58399 0.08180
   3   1 -19 298.479 13.6754   1-0.52900 0.84061 0.27123-0.04860-0.58102-0.01533
   3   1 -22  30.271  3.5749   1-0.52662 0.83822 0.26757-0.04493-0.58908-0.10143
   3   1 -25 289.465 16.1647   1-0.51913 0.83073 0.26351-0.04087-0.60481-0.17986
   3   2 -26 75.5842 5.53009   1-0.49179 0.84791 0.30492 0.00678-0.59475-0.22132
   3   2 -23  961.20 26.6647   1-0.50175 0.85787 0.30911 0.00258-0.57467-0.14723
   3   2 -20 281.871  14.873   1-0.50733 0.86346 0.31295-0.00127-0.56093-0.06681
   3   2 -17 1107.86 24.4017   1-0.50731 0.86344 0.31641-0.00473-0.55628 0.02270
   3   2 -14 2677.01 34.6082   1-0.49917 0.85531 0.31936-0.00768-0.56510 0.12568
   3   2 -11 2436.77 30.3382   1-0.47769 0.83383 0.32133-0.00966-0.59458 0.24932
   3   2  -8 17.7009 2.31042   1-0.43097 0.78711 0.32089-0.00923-0.65634 0.40524
   3   2  -5 3946.12 32.7339   1-0.33047 0.68662 0.31356-0.00190-0.76501 0.60807
   3   2  -2 1843.74 20.8925   1-0.11555 0.47170 0.28636 0.02529-0.91040 0.84762
   3   2   1 2267.72 22.6905   1 0.24911 0.10705 0.22159 0.09005-0.96197 0.99336
   3   2   4 2731.00 25.9659   1 0.58720-0.23105 0.14390 0.16774-0.79073 0.91628
   3   2   7 4158.29  34.339   1 0.76422-0.40806 0.09284 0.21879-0.55168 0.77138
   3   2  10 249.069 10.0671   1 0.84024-0.48408 0.06544 0.24618-0.35529 0.66915
   3   2  13 2266.51 30.4758   1 0.87193-0.51577 0.05061 0.26101-0.20427 0.61230
   3   2  16 447.692 15.9135   1 0.88337-0.52720 0.04232 0.26930-0.08378 0.58597
   3   2  19 1132.54  25.618   1 0.88417-0.52799 0.03775 0.27386 0.01718 0.57917
   3   2  22 1224.99 29.3972   1 0.87844-0.52226 0.03553 0.27607 0.10537 0.58514
   3   2  25 1011.15 29.4249   1 0.86805-0.51187 0.03495 0.27665 0.18490 0.59977
   3   3  24 190.911  14.212   1 0.88945-0.48875 0.07915 0.32150 0.17527 0.57801
   3   3  21 87.8347 6.76589   1 0.89928-0.49858 0.07989 0.32076 0.09514 0.56398
   3   3  18 832.964 22.6518   1 0.90427-0.50357 0.08238 0.31828 0.00545 0.55950
   3   3  15 279.634  13.348   1 0.90219-0.50150 0.08747 0.31320-0.09874 0.56954
   3   3  12 254.702 11.3237   1 0.88789-0.48720 0.09688 0.30379-0.22589 0.60252
   3   3   9 202.708  9.7701   1 0.84837-0.44768 0.11436 0.28632-0.39020 0.67267
   3   3   6 170.444  8.8724   1 0.74851-0.34783 0.14841 0.25227-0.60965 0.79797
   3   3   3 408.749 11.4473   1 0.50737-0.10669 0.21324 0.18745-0.86044 0.95460
   3   3   0 2411.69 25.9326   1 0.10290 0.29777 0.29777 0.10293-0.95318 0.95318
   3   3  -3 447.353 11.9752   1-0.21945 0.62012 0.34746 0.05325-0.82052 0.72635
   3   3  -6 185.097 8.74459   1-0.37312 0.77378 0.36259 0.03812-0.67736 0.48903
   3   3  -9 209.201 10.5385   1-0.44031 0.84098 0.36512 0.03560-0.59119 0.30870
   3   3 -12 258.624  11.754   1-0.47044 0.87110 0.36377 0.03696-0.54811 0.17146
   3   3 -15 301.718 13.6171   1-0.48291 0.88357 0.36108 0.03965-0.53183 0.06102
   3   3 -18  814.61 22.8793   1-0.48558 0.88624 0.35780 0.04293-0.53232-0.03265
   3   3 -21 79.8977 5.69877   1-0.48193 0.88258 0.35416 0.04658-0.54371-0.11542
   3   3 -24 173.568 13.7881   1-0.47361 0.87426 0.35019 0.05056-0.56248-0.19081
   3   4 -22 629.419  22.934   1-0.45300 0.89817 0.39488 0.09491-0.52922-0.16131
   3   4 -19 12.7937 3.54541   1-0.45971 0.90488 0.39866 0.09113-0.51193-0.08443
   3   4 -16 2212.09 36.8578   1-0.46134 0.90652 0.40213 0.08765-0.50334 0.00114
   3   4 -13 1.49162 6.02831   1-0.45567 0.90085 0.40523 0.08454-0.50805 0.10000
   3   4 -10 4387.00 46.0802   1-0.43767 0.88285 0.40762 0.08215-0.53414 0.22026
   3   4  -7 277.681 12.5096   1-0.39492 0.84011 0.40800 0.08177-0.59614 0.37641
   3   4  -4 1715.17 25.8824   1-0.29344 0.73864 0.40142 0.08834-0.71652 0.59096
   3   4  -1 0.31724   3.975   1-0.04724 0.49243 0.37023 0.11952-0.88940 0.85800
   3   4   2 3132.91 32.8899   1 0.38524 0.05996 0.28986 0.19988-0.91595 0.97872
   3   4   5 100.979 7.72947   1 0.71537-0.27016 0.20823 0.28150-0.67707 0.83399
   3   4   8 5535.59 48.1791   1 0.85130-0.40609 0.16468 0.32505-0.42948 0.68056
   3   4  11 97.2674 7.22405   1 0.90148-0.45627 0.14368 0.34605-0.24819 0.59343
   3   4  14 628.266 19.0824   1 0.91921-0.47399 0.13293 0.35679-0.11300 0.55240
   3   4  17 7.97208 7.02045   1 0.92261-0.47740 0.12727 0.36244-0.00514 0.53870
   3   4  20 1831.68 36.1476   1 0.91831-0.47309 0.12452 0.36519 0.08613 0.54160
   3   4  23 48.6181 4.53125   1 0.90899-0.46376 0.12363 0.36607 0.16680 0.55509
   3   5  19 444.336 18.9284   1 0.93551-0.44577 0.16940 0.40936 0.07841 0.51792
   3   5  16 14.7348 7.36739   1 0.93918-0.44944 0.17242 0.40635-0.01450 0.51667
   3   5  13  550.38 19.1832   1 0.93436-0.44462 0.17870 0.40007-0.12656 0.53457
   3   5  10  11.236 7.16316   1 0.91239-0.42266 0.19111 0.38767-0.27172 0.58557
   3   5   7 590.071  17.414   1 0.84688-0.35715 0.21700 0.36178-0.47533 0.69502
   3   5   4  215.70 10.2642   1 0.65365-0.16393 0.27457 0.30422-0.75436 0.87989
   3   5   1 1235.24 22.7062   1 0.21824 0.27148 0.37186 0.20694-0.92756 0.95893
   3   5  -2 87.1426 6.18348   1-0.17234 0.66205 0.43402 0.14478-0.78078 0.71799
   3   5  -5 841.765 20.5007   1-0.33686 0.82658 0.44944 0.12937-0.61451 0.45756
   3   5  -8 244.822 12.3206   1-0.39979 0.88950 0.45084 0.12797-0.52504 0.27392
   3   5 -11 707.244 21.1721   1-0.42534 0.91505 0.44886 0.12996-0.48549 0.14021
   3   5 -14 380.528 16.8502   1-0.43457 0.92428 0.44593 0.13290-0.47412 0.03468
   3   5 -17 749.629 24.1797   1-0.43508 0.92478 0.44261 0.13622-0.47933-0.05427
   3   5 -20 2.14043 8.28988   1-0.42998 0.91967 0.43902 0.13982-0.49491-0.13285
   3   6 -18 11.8867 7.86232   1-0.40454 0.93876 0.48257 0.18531-0.45947-0.10552
   3   6 -15  472.13 20.5588   1-0.40802 0.94225 0.48600 0.18187-0.44587-0.02496
   3   6 -12 197.417 13.8031   1-0.40516 0.93939 0.48920 0.17868-0.44484 0.06817
   3   6  -9 728.373 22.4404   1-0.39147 0.92570 0.49196 0.17590-0.46507 0.18257
   3   6  -6 578.788 19.1134   1-0.35472 0.88896 0.49329 0.17457-0.52401 0.33566
   3   6  -3 803.902 21.6877   1-0.25553 0.78977 0.48805 0.17980-0.65512 0.56094
   3   6   0 11.0404 4.61062   1 0.03180 0.50245 0.45157 0.21628-0.86371 0.86369
   3   6   3 614.033 18.0384   1 0.54434-0.01009 0.35060 0.31724-0.83395 0.92809
   3   6   6 353.302 14.7826   1 0.83099-0.29674 0.27243 0.39541-0.53115 0.71944
   3   6   9 770.439 22.1006   1 0.92012-0.38586 0.23935 0.42848-0.29735 0.57981
   3   6  12 361.825 16.6973   1 0.94757-0.41331 0.22481 0.44302-0.13946 0.51608
   3   6  15 453.926 20.2375   1 0.95392-0.41966 0.21782 0.45000-0.02250 0.49328
   3   6  18 9.59592  8.3185   1 0.95083-0.41657 0.21455 0.45327 0.07212 0.49283
   3   7  14 362.738  19.137   1 0.96679-0.38800 0.26347 0.49340-0.02897 0.46836
   3   7  11 37.3787 4.11929   1 0.95876-0.37998 0.27126 0.48561-0.15173 0.49696
   3   7   8 2044.84 37.7872   1 0.92378-0.34500 0.28870 0.46819-0.32650 0.57757
   3   7   5 16.2207 6.40185   1 0.79500-0.21623 0.33310 0.42379-0.60200 0.75890
   3   7   2 1391.74 28.4024   1 0.36501 0.21376 0.43812 0.31877-0.88299 0.94573
   3   7  -1 5.47296 5.94515   1-0.12374 0.70251 0.51946 0.23744-0.73089 0.69948
   3   7  -4 662.324 21.6972   1-0.29787 0.87663 0.53455 0.22236-0.53715 0.41157
   3   7  -7 97.0104 7.15608   1-0.35325 0.93201 0.53450 0.22241-0.44839 0.22865
   3   7 -10 1875.35 38.9937   1-0.37294 0.95170 0.53192 0.22500-0.41580 0.10190
   3   7 -13 2.20388 8.53561   1-0.37849 0.95724 0.52883 0.22809-0.41150 0.00344
   3   8  -5  75.722 5.29943   1-0.30905 0.93234 0.57640 0.26956-0.43846 0.28149
   3   8  -2 326.479 16.4147   1-0.21737 0.84066 0.57326 0.27270-0.57689 0.51408
   3   8   1 38.8789 3.42808   1 0.12866 0.49463 0.52902 0.31693-0.83404 0.86539
   3   8   4 90.5634 6.95791   1 0.71911-0.09581 0.40340 0.44255-0.69303 0.81854
   3   8   7 70.8946 6.34855   1 0.92170-0.29840 0.33968 0.50625-0.36176 0.58143
   4   7  -9 24.9705 3.76091   1-0.26139 0.92918 0.55344 0.24800-0.55474 0.27224
   4   7  -6 923.149 27.0877   1-0.20819 0.87598 0.55190 0.24952-0.61887 0.43052
   4   7  -3 4.99604 6.54986   1-0.09290 0.76070 0.54167 0.25975-0.72822 0.63403
   4   7   0 2734.74 42.2416   1 0.14628 0.52152 0.50790 0.29352-0.85244 0.85242
   4   7   3 28.6118 3.44383   1 0.49894 0.16887 0.44014 0.36127-0.83820 0.93234
   4   7   6 925.613 26.0472   1 0.76881-0.10100 0.37382 0.42758-0.63933 0.82762
   4   7   9 13.8299 3.42134   1 0.89691-0.22910 0.33431 0.46708-0.42208 0.70453
   4   6  13 77.6209 5.99972   1 0.94379-0.32050 0.26530 0.44704-0.22875 0.63676
   4   6  10  604.60 21.3008   1 0.90130-0.27801 0.28291 0.42943-0.38743 0.70128
   4   6   7 105.824 8.55635   1 0.80337-0.18009 0.31494 0.39741-0.58695 0.80664
   4   6   4 122.959 9.39116   1 0.59463 0.02865 0.37018 0.34218-0.79957 0.92509
   4   6   1 224.229 12.3524   1 0.26662 0.35666 0.43978 0.27259-0.89651 0.92787
   4   6  -2 446.288 17.0224   1-0.02366 0.64694 0.48740 0.22497-0.81685 0.75405
   4   6  -5  113.35 8.05031   1-0.18626 0.80953 0.50626 0.20612-0.69743 0.54047
   4   6  -8 907.044 25.6382   1-0.26535 0.88862 0.51136 0.20102-0.61372 0.36261
   4   6 -11 181.618 13.6825   1-0.30357 0.92684 0.51134 0.20105-0.56713 0.22186
   4   6 -14 67.4285 5.38995   1-0.32119 0.94445 0.50932 0.20308-0.54642 0.10698
   4   5 -16 242.561 14.7713   1-0.35315 0.93188 0.46608 0.15727-0.56985 0.06765
   4   5 -13 970.499 26.4484   1-0.34077 0.91951 0.46852 0.15482-0.58286 0.17482
   4   5 -10 110.361 8.62552   1-0.31284 0.89158 0.46952 0.15381-0.61631 0.30243
   4   5  -7 1297.97 27.5799   1-0.25648 0.83523 0.46727 0.15606-0.67933 0.45960
   4   5  -4 1496.20 27.8747   1-0.14444 0.72319 0.45685 0.16648-0.77848 0.65292
   4   5  -1 1054.49 22.6672   1 0.06794 0.51082 0.42726 0.19606-0.88838 0.85698
   4   5   2 682.177 18.2331   1 0.38136 0.19739 0.36954 0.25377-0.90106 0.96382
   4   5   5 1165.96 24.6114   1 0.66239-0.08362 0.30478 0.31852-0.74852 0.90544
   4   5   8 93.0158 7.07826   1 0.82351-0.24475 0.25933 0.36397-0.53926 0.79034
   4   5  11 907.866 24.1891   1 0.90022-0.32145 0.23286 0.39044-0.35586 0.70110
   4   5  14 1332.31 30.9188   1 0.93467-0.35590 0.21774 0.40554-0.20814 0.64754
   4   5  17 591.969 22.5787   1 0.94804-0.36926 0.20903 0.41425-0.08721 0.62077
   4   4  21 51.7345 4.57253   1 0.93402-0.39977 0.15858 0.37565 0.02788 0.63124
   4   4  18 571.079 21.4405   1 0.93366-0.39940 0.16297 0.37126-0.07202 0.63698
   4   4  15-1.13359 7.43344   1 0.92302-0.38877 0.17072 0.36352-0.18782 0.65861
   4   4  12  193.00 11.1483   1 0.89485-0.36060 0.18384 0.35040-0.32647 0.70310
   4   4   9 155.729  9.7427   1 0.83356-0.29932 0.20609 0.32815-0.49593 0.77841
   4   4   6 159.292 9.41448   1 0.70781-0.17357 0.24362 0.29063-0.69479 0.88310
   4   4   3 7.08181 5.17809   1 0.47766 0.05657 0.30054 0.23372-0.87564 0.96979
   4   4   0 1360.23  22.987   1 0.17185 0.36238 0.36238 0.17188-0.93199 0.93198
   4   4  -3 8.49413 5.48748   1-0.08225 0.61647 0.40296 0.13131-0.85462 0.76045
   4   4  -6 169.336 9.73937   1-0.23279 0.76701 0.42057 0.11370-0.74932 0.56099
   4   4  -9 152.847   10.84   1-0.31228 0.84651 0.42621 0.10807-0.67113 0.38864
   4   4 -12 206.246 11.9747   1-0.35347 0.88769 0.42675 0.10754-0.62418 0.24752
   4   4 -15    0.00 6.43685   1-0.37387 0.90808 0.42506 0.10923-0.60079 0.12998
   4   4 -18 597.202 21.6984   1-0.38202 0.91623 0.42227 0.11203-0.59387 0.02890
   4   4 -21 51.4181 4.57916   1-0.38216 0.91637 0.41883 0.11548-0.59841-0.06073
   4   3 -23 37.0647  4.5921   1-0.40566 0.89534 0.37422 0.07104-0.62576-0.09614
   4   3 -20 1769.22 36.6962   1-0.40801 0.89770 0.37792 0.06734-0.61817-0.00957
   4   3 -17 2.28458 5.88031   1-0.40342 0.89311 0.38101 0.06424-0.62017 0.08659
   4   3 -14  644.02 19.4605   1-0.38883 0.87852 0.38321 0.06203-0.63566 0.19623
   4   3 -11 100.818 7.45022   1-0.35837 0.84807 0.38380 0.06144-0.67014 0.32488
   4   3  -8 5847.94 50.1847   1-0.30046 0.79015 0.38101 0.06422-0.73045 0.47935
   4   3  -5 102.771 8.03234   1-0.19286 0.68257 0.37067 0.07456-0.81975 0.66282
   4   3  -2 3180.55   33.35   1-0.00263 0.49234 0.34446 0.10076-0.91687 0.85409
   4   3   1 3.72749 3.87969   1 0.27509 0.21462 0.29506 0.15015-0.94406 0.97545
   4   3   4 1681.06 24.4977   1 0.55157-0.06186 0.23458 0.21063-0.83275 0.95829
   4   3   7 292.116 11.7347   1 0.73661-0.24689 0.18592 0.25928-0.64265 0.86236
   4   3  10 4346.14 43.7465   1 0.83622-0.34650 0.15462 0.29057-0.45621 0.77007
   4   3  13    0.00 5.56203   1 0.88594-0.39621 0.13565 0.30954-0.29860 0.70663
   4   3  16 2180.38 36.0589   1 0.90906-0.41933 0.12416 0.32102-0.16757 0.66976
   4   3  19 14.0516 3.12806   1 0.91730-0.42757 0.11726 0.32792-0.05621 0.65256
   4   3  22 591.814 22.4301   1 0.91638-0.42664 0.11332 0.33185 0.04119 0.64932
   4   2  23 456.288 19.2784   1 0.89686-0.45165 0.06837 0.28775 0.05538 0.66652
   4   2  20 55.9693 4.10369   1 0.89904-0.45383 0.07187 0.28425-0.03976 0.66751
   4   2  17 538.959 18.0602   1 0.89293-0.44773 0.07803 0.27810-0.14723 0.68081
   4   2  14 946.568 21.5985   1 0.87399-0.42879 0.08815 0.26798-0.27178 0.71120
   4   2  11 680.103 17.1753   1 0.83323-0.38803 0.10451 0.25163-0.41930 0.76456
   4   2   8  40.408 3.01434   1 0.75315-0.30796 0.13091 0.22524-0.59350 0.84459
   4   2   5 1322.01 20.5303   1 0.60476-0.15957 0.17212 0.18404-0.78204 0.93897
   4   2   2 263.018 9.50351   1 0.36699 0.07819 0.22777 0.12839-0.92881 0.99158
   4   2  -1 730.258 14.9954   1 0.08759 0.35759 0.28207 0.07410-0.95743 0.92605
   4   2  -4 833.644 16.4465   1-0.13679 0.58197 0.31712 0.03906-0.88500 0.75945
   4   2  -7 1093.36 20.0448   1-0.27604 0.72122 0.33349 0.02269-0.79214 0.57243
   4   2 -10 15.2491 5.67729   1-0.35445 0.79962 0.33941 0.01677-0.72014 0.40627
   4   2 -13 815.735 20.2654   1-0.39740 0.84257 0.34039 0.01579-0.67431 0.26628
   4   2 -16 2.97531 5.95062   1-0.41987 0.86504 0.33902 0.01718-0.64963 0.14744
   4   2 -19 471.805 18.3978   1-0.42976 0.87493 0.33640 0.01980-0.64047 0.04412
   4   2 -22 495.702 19.5011   1-0.43124 0.87640 0.33301 0.02320-0.64251-0.04800
   4   1 -24 158.569 10.2151   1-0.45177 0.85240 0.28755-0.02039-0.66673-0.08655
   4   1 -21 564.529 19.9653   1-0.45311 0.85375 0.29123-0.02407-0.66132 0.00220
   4   1 -18 29.0554 3.42296   1-0.44718 0.84782 0.29422-0.02707-0.66532 0.10036
   4   1 -15 1209.18 24.4678   1-0.43094 0.83158 0.29620-0.02906-0.68215 0.21135
   4   1 -12  217.54 10.5878   1-0.39886 0.79950 0.29644-0.02930-0.71637 0.33973
   4   1  -9 1537.21 23.0835   1-0.34068 0.74133 0.29329-0.02616-0.77295 0.49047
   4   1  -6 1152.53 18.5039   1-0.23831 0.63896 0.28323-0.01610-0.85289 0.66458
   4   1  -3 2138.64 23.3843   1-0.06695 0.46761 0.25985 0.00726-0.93854 0.84439
   4   1   0 832.158 14.4008   1 0.17939 0.22127 0.21729 0.04982-0.97269 0.97270
   4   1   3 3047.08 27.4403   1 0.44207-0.04141 0.16227 0.10484-0.89439 0.98855
   4   1   6 1016.26 17.2712   1 0.64089-0.24023 0.11289 0.15421-0.72921 0.91754
   4   1   9 1400.60 21.6283   1 0.76052-0.35985 0.07798 0.18911-0.54748 0.82997
   4   1  12 261.132 11.2869   1 0.82571-0.42504 0.05548 0.21161-0.38454 0.76119
   4   1  15 1283.54 24.5592   1 0.85935-0.45867 0.04125 0.22583-0.24564 0.71645
   4   1  18 39.6093 3.53879   1 0.87474-0.47406 0.03230 0.23478-0.12668 0.69165
   4   1  21 814.948 23.8312   1 0.87890-0.47822 0.02680 0.24027-0.02265 0.68178
   4   1  24 172.283  12.847   1 0.87550-0.47482 0.02372 0.24335 0.07043 0.68287
   4   0  25 0.67015 6.80125   1 0.85230-0.49614-0.02064 0.19865 0.08634 0.69835
   4   0  22 813.992 23.5159   1 0.85691-0.50075-0.01795 0.19597-0.00485 0.69537
   4   0  19 6.87595 5.93445   1 0.85456-0.49840-0.01307 0.19109-0.10580 0.70217
   4   0  16 4666.31 45.8974   1 0.84225-0.48609-0.00513 0.18316-0.21990 0.72211
   4   0  13 6.22645   5.154   1 0.81442-0.45827 0.00734 0.17070-0.35140 0.75944
   4   0  10 6885.44  46.015   1 0.76082-0.40467 0.02670 0.15134-0.50428 0.81816
   4   0   7-3.37094 3.94176   1 0.66358-0.30743 0.05641 0.12164-0.67712 0.89684
   4   0   4 5271.43 34.1596   1 0.49942-0.14327 0.09939 0.07866-0.84877 0.97433
   4   0   1 0.57723 2.92437   1 0.26442 0.09171 0.15192 0.02614-0.96413 0.99553
   4   0  -2 7875.06 40.4857   1 0.01180 0.34434 0.19939-0.02132-0.97467 0.91191
   4   0  -5 3.75726 3.54314   1-0.18763 0.54376 0.22995-0.05188-0.90835 0.75143
   4   0  -810473.10  53.904   1-0.31624 0.67236 0.24511-0.06703-0.82662 0.57554
   4   0 -11 1.26125 4.48144   1-0.39244 0.74856 0.25112-0.07304-0.76110 0.41586
   4   0 -14 2056.48 29.0091   1-0.43611 0.79223 0.25243-0.07434-0.71747 0.27807
   4   0 -17-8.53603 6.01075   1-0.45994 0.81606 0.25131-0.07321-0.69262 0.15905
   4   0 -20 2536.42 38.7436   1-0.47110 0.82722 0.24884-0.07073-0.68215 0.05443
   4   0 -23 0.61297 6.57332   1-0.47358 0.82969 0.24550-0.06740-0.68242-0.03947
   4   0 -26 2021.38 40.6474   1-0.46961 0.82572 0.24154-0.06343-0.69067-0.12538
   4  -1 -25 278.316 15.5004   1-0.49122 0.80281 0.19922-0.11016-0.70354-0.08111
   4  -1 -22 26.9413 3.34509   1-0.49187 0.80346 0.20288-0.11383-0.69971 0.00921
   4  -1 -19 305.011 13.4566   1-0.48501 0.79660 0.20579-0.11674-0.70493 0.10859
   4  -1 -16 994.321 21.3474   1-0.46771 0.77930 0.20759-0.11855-0.72217 0.22000
   4  -1 -13 403.181 12.6759   1-0.43484 0.74644 0.20757-0.11853-0.75511 0.34710
   4  -1 -10 2840.00  29.064   1-0.37746 0.68906 0.20422-0.11519-0.80731 0.49346
   4  -1  -7 2390.50 24.0566   1-0.28082 0.59242 0.19458-0.10556-0.87841 0.65872
   4  -1  -4 143.491 6.22556   1-0.12598 0.43759 0.17366-0.08464-0.95369 0.82816
   4  -1  -1  384.44 8.68528   1 0.09299 0.21863 0.13676-0.04774-0.99020 0.95884
   4  -1   2  870.06 12.9065   1 0.33719-0.02558 0.08745 0.00156-0.93674 0.99953
   4  -1   5 1241.46 16.4313   1 0.54065-0.22903 0.03930 0.04970-0.79779 0.95475
   4  -1   8 4248.81 32.6457   1 0.67576-0.36414 0.00218 0.08681-0.62691 0.87803
   4  -1  11 958.548 17.6413   1 0.75550-0.44387-0.02327 0.11226-0.46342 0.80870
   4  -1  14  14.681 6.05431   1 0.79988-0.48825-0.04006 0.12905-0.31942 0.75885
   4  -1  17 55.5381 4.70029   1 0.82284-0.51121-0.05103 0.14001-0.19435 0.72795
   4  -1  20 677.285 19.8236   1 0.83242-0.52079-0.05808 0.14705-0.08453 0.71229
   4  -1  23 226.465 13.7805   1 0.83307-0.52143-0.06239 0.15136 0.01367 0.70825
   4  -1  26  601.51 22.9388   1 0.82726-0.51561-0.06469 0.15366 0.10311 0.71297
   4  -2  27 570.918 22.0655   1 0.80034-0.53322-0.10845 0.10836 0.12074 0.72673
   4  -2  24 546.756 19.8244   1 0.80738-0.54026-0.10652 0.10644 0.03291 0.72040
   4  -2  21 919.356  23.728   1 0.80836-0.54125-0.10274 0.10266-0.06278 0.72193
   4  -2  18 494.467  16.184   1 0.80125-0.53414-0.09649 0.09642-0.16881 0.73380
   4  -2  15 336.884 12.3664   1 0.78243-0.51533-0.08681 0.08675-0.28825 0.75908
   4  -2  12 2539.02 28.6101   1 0.74555-0.47845-0.07216 0.07210-0.42445 0.80112
   4  -2   9 2850.62 27.3338   1 0.67967-0.41257-0.05021 0.05016-0.57891 0.86141
   4  -2   6 4395.36  30.721   1 0.56824-0.30115-0.01821 0.01816-0.74509 0.93343
   4  -2   3 324.502 8.16552   1 0.39546-0.12836 0.02483-0.02488-0.89649 0.99068
   4  -2   0 2078.55 19.0627   1 0.17018 0.09691 0.07325-0.07328-0.98531 0.98533
   4  -2  -3  323.00 8.18723   1-0.05696 0.32405 0.11471-0.11474-0.98461 0.89047
   4  -2  -6 4359.67 30.6978   1-0.23496 0.50204 0.14153-0.14156-0.92489 0.73659
   4  -2  -9 2752.56 27.1055   1-0.35345 0.62053 0.15549-0.15551-0.85323 0.57078
   4  -2 -12 2470.68 28.5091   1-0.42659 0.69367 0.16143-0.16145-0.79428 0.41766
   4  -2 -15 305.955 11.9922   1-0.47007 0.73714 0.16295-0.16295-0.75363 0.28285
   4  -2 -18 525.714 16.5745   1-0.49457 0.76163 0.16202-0.16202-0.72948 0.16454
   4  -2 -21 886.843 23.2971   1-0.50649 0.77356 0.15965-0.15965-0.71851 0.05940
   4  -2 -24 515.512 20.2448   1-0.50959 0.77666 0.15635-0.15634-0.71765-0.03561
   4  -2 -27 580.082 22.9889   1-0.50604 0.77310 0.15236-0.15234-0.72451-0.12292
   5  -2 -26 86.8439 5.74697   1-0.43652 0.79261 0.17517-0.13064-0.77664-0.03939
   5  -2 -23 1011.06 26.7305   1-0.43383 0.78993 0.17849-0.13397-0.77681 0.05493
   5  -2 -20 318.875  14.657   1-0.42284 0.77894 0.18081-0.13629-0.78497 0.15726
   5  -2 -17 1082.32 23.5365   1-0.40081 0.75692 0.18173-0.13722-0.80296 0.26941
   5  -2 -14 2605.20 33.2441   1-0.36347 0.71958 0.18053-0.13603-0.83246 0.39307
   5  -2 -11 2416.42 29.1455   1-0.30439 0.66050 0.17598-0.13148-0.87398 0.52875
   5  -2  -8 9.50088 4.03545   1-0.21489 0.57101 0.16606-0.12156-0.92421 0.67314
   5  -2  -5 3980.04 31.7798   1-0.08641 0.44252 0.14811-0.10362-0.97149 0.81458
   5  -2  -2 1883.31 20.6966   1 0.08169 0.27444 0.12009-0.07561-0.99245 0.92971
   5  -2   1 2340.64 23.0721   1 0.27138 0.08474 0.08344-0.03897-0.96056 0.99198
   5  -2   4 2873.33 26.3195   1 0.44951-0.09338 0.04419 0.00028-0.86857 0.99414
   5  -2   7 4201.09 33.8688   1 0.59042-0.23429 0.00907 0.03539-0.73632 0.95605
   5  -2  10 252.844  9.7394   1 0.68905-0.33291-0.01867 0.06312-0.59100 0.90489
   5  -2  13 2356.16 30.2109   1 0.75303-0.39690-0.03913 0.08358-0.45005 0.85811
   5  -2  16 527.952 15.8498   1 0.79222-0.43608-0.05372 0.09817-0.32024 0.82246
   5  -2  19 1178.25 25.7131   1 0.81431-0.45817-0.06392 0.10836-0.20248 0.79886
   5  -2  22 1249.76 28.8141   1 0.82446-0.46831-0.07085 0.11528-0.09546 0.78600
   5  -2  25 1084.20 29.0603   1 0.82591-0.46976-0.07532 0.11975 0.00267 0.78203
   5  -1  24 150.756 11.8681   1 0.85012-0.44945-0.03070 0.16418-0.01887 0.77218
   5  -1  21 765.222 22.7201   1 0.84672-0.44604-0.02564 0.15913-0.11947 0.77862
   5  -1  18 48.0269 3.86898   1 0.83374-0.43307-0.01786 0.15136-0.22994 0.79493
   5  -1  15 1263.84 24.1663   1 0.80726-0.40659-0.00641 0.13991-0.35231 0.82313
   5  -1  12 245.987 10.7934   1 0.76099-0.36033 0.01006 0.12345-0.48773 0.86440
   5  -1   9 1410.58 21.3584   1 0.68562-0.28496 0.03323 0.10028-0.63410 0.91660
   5  -1   6 1021.14 17.0835   1 0.57012-0.16946 0.06447 0.06904-0.78104 0.96939
   5  -1   3 3129.01 27.9645   1 0.40894-0.00829 0.10296 0.03057-0.90498 0.99916
   5  -1   0 861.669  14.452   1 0.21567 0.18498 0.14349-0.00996-0.97559 0.97562
   5  -1  -3 2123.45 23.1201   1 0.02502 0.37562 0.17818-0.04465-0.98123 0.88709
   5  -1  -6 1138.52 18.0314   1-0.13119 0.53183 0.20232-0.06878-0.94189 0.75359
   5  -1  -9 1560.59 22.6043   1-0.24350 0.64413 0.21648-0.08294-0.88784 0.60538
   5  -1 -12 237.073 10.6388   1-0.31850 0.71913 0.22359-0.09004-0.83859 0.46197
   5  -1 -15 1279.14 24.3216   1-0.36641 0.76704 0.22627-0.09271-0.80143 0.33064
   5  -1 -18 31.2012 3.22356   1-0.39554 0.79617 0.22626-0.09269-0.77712 0.21218
   5  -1 -21 587.065 19.9876   1-0.41154 0.81216 0.22454-0.09097-0.76411 0.10500
   5  -1 -24 159.205 10.3902   1-0.41798 0.81860 0.22167-0.08809-0.76033 0.00707
   5   0 -25 6.44351 7.54295   1-0.39865 0.84380 0.26422-0.04160-0.74477-0.03989
   5   0 -22 1357.65 31.1858   1-0.39630 0.84144 0.26756-0.04493-0.74423 0.05373
   5   0 -19 1.08504 6.55531   1-0.38567 0.83082 0.26993-0.04732-0.75222 0.15588
   5   0 -16 61.0509 4.67497   1-0.36382 0.80898 0.27095-0.04834-0.77091 0.26873
   5   0 -13 4.38898 5.60019   1-0.32600 0.77116 0.26983-0.04722-0.80252 0.39451
   5   0 -10 690.271  16.521   1-0.26474 0.70990 0.26517-0.04257-0.84811 0.53426
   5   0  -7 1.17975 4.93521   1-0.16952 0.61469 0.25459-0.03200-0.90432 0.68463
   5   0  -4 2695.00 27.6627   1-0.02964 0.47481 0.23482-0.01223-0.95712 0.83159
   5   0  -1 6.43207 3.80043   1 0.15479 0.29037 0.20347 0.01912-0.97717 0.94580
   5   0   2 463.629 11.7359   1 0.35862 0.08656 0.16301 0.05956-0.93328 0.99607
   5   0   5 0.26948 4.18348   1 0.54057-0.09540 0.12154 0.10103-0.82354 0.98049
   5   0   8 375.229  11.654   1 0.67564-0.23046 0.08648 0.13608-0.67766 0.92877
   5   0  11 24.1024 2.47393   1 0.76462-0.31944 0.06017 0.16239-0.52625 0.87152
   5   0  14 1095.98 22.9646   1 0.81928-0.37410 0.04153 0.18102-0.38479 0.82422
   5   0  17  14.852 6.11669   1 0.85081-0.40562 0.02866 0.19389-0.25733 0.79093
   5   0  20 121.527  8.5334   1 0.86691-0.42172 0.01994 0.20260-0.14305 0.77081
   5   0  23 1.29779 6.98882   1 0.87238-0.42719 0.01425 0.20829-0.03974 0.76166
   5   1  22 1824.29 36.9563   1 0.89270-0.40298 0.05953 0.25205-0.05998 0.75051
   5   1  19 2392.00 39.0324   1 0.88501-0.39530 0.06591 0.24568-0.16627 0.76263
   5   1  16 445.728 15.9866   1 0.86540-0.37569 0.07568 0.23592-0.28478 0.78698
   5   1  13 3189.51 38.5753   1 0.82798-0.33827 0.09019 0.22142-0.41786 0.82590
   5   1  10 1320.96 23.2782   1 0.76324-0.27354 0.11136 0.20025-0.56570 0.87958
   5   1   7 5387.01 43.0294   1 0.65792-0.16821 0.14127 0.17035-0.72119 0.94091
   5   1   4 4091.80 36.0818   1 0.50070-0.01100 0.18032 0.13130-0.86181 0.98737
   5   1   1 6224.07 43.1064   1 0.29933 0.19037 0.22393 0.08769-0.95029 0.98168
   5   1  -2 1416.39 21.0985   1 0.09199 0.39770 0.26261 0.04902-0.96385 0.90109
   5   1  -5 5073.76 41.1036   1-0.07914 0.56883 0.28949 0.02215-0.92165 0.76472
   5   1  -8 1061.83 20.4801   1-0.19991 0.68959 0.30482 0.00682-0.86120 0.61012
   5   1 -11 4684.47 44.8789   1-0.27832 0.76800 0.31219-0.00054-0.80685 0.46161
   5   1 -14 2278.34 34.1061   1-0.32705 0.81673 0.31481-0.00315-0.76686 0.32746
   5   1 -17 2492.41 38.3762   1-0.35594 0.84562 0.31466-0.00300-0.74151 0.20795
   5   1 -20  470.66 18.5928   1-0.37137 0.86104 0.31283-0.00117-0.72858 0.10086
   5   1 -23 1595.52 34.9509   1-0.37724 0.86691 0.30991 0.00176-0.72555 0.00366
   5   2 -21-0.67408 6.77445   1-0.35282 0.88702 0.35501 0.04571-0.70646 0.04734
   5   2 -18 -2.3808 6.24249   1-0.34301 0.87721 0.35749 0.04323-0.71369 0.14873
   5   2 -15 23.8461 3.18775   1-0.32191 0.85611 0.35866 0.04205-0.73246 0.26166
   5   2 -12 547.752 17.5704   1-0.28428 0.81849 0.35770 0.04300-0.76562 0.38898
   5   2  -9 10.5323 4.68923   1-0.22152 0.75573 0.35305 0.04765-0.81499 0.53251
   5   2  -6 801.238 18.3465   1-0.12083 0.65504 0.34188 0.05881-0.87733 0.68901
   5   2  -3 109.223 7.89423   1 0.03124 0.50298 0.32013 0.08056-0.93566 0.84150
   5   2   0 71.1528 5.55137   1 0.23323 0.30099 0.28503 0.11565-0.95279 0.95279
   5   2   3 14.4298 4.90832   1 0.44978 0.08444 0.24073 0.15994-0.89294 0.98710
   5   2   6 1057.81 20.5451   1 0.63104-0.09681 0.19780 0.20286-0.76372 0.95205
   5   2   9 13.2645 5.11654   1 0.75594-0.22171 0.16381 0.23685-0.60609 0.88858
   5   2  12 382.348 14.9524   1 0.83291-0.29868 0.13966 0.26100-0.45173 0.82838
   5   2  15 21.2751 7.23499   1 0.87733-0.34309 0.12324 0.27741-0.31242 0.78323
   5   2  18 19.1256 6.42767   1 0.90095-0.36671 0.11230 0.28835-0.18920 0.75417
   5   2  21 1.32668 7.67871   1 0.91104-0.37680 0.10517 0.29547-0.07962 0.73876
   5   3  20 3.43493 7.86291   1 0.92737-0.34861 0.15115 0.33854-0.09870 0.72644
   5   3  17  825.20 24.4971   1 0.91461-0.33585 0.15911 0.33058-0.21192 0.74550
   5   3  14  406.41 16.0073   1 0.88635-0.30759 0.17142 0.31828-0.34043 0.77985
   5   3  11 706.833 19.3727   1 0.83349-0.25474 0.19008 0.29962-0.48657 0.83182
   5   3   8 236.655 11.3218   1 0.74152-0.16277 0.21774 0.27197-0.64721 0.89831
   5   3   5 830.223 19.4575   1 0.59345-0.01470 0.25625 0.23347-0.80349 0.96042
   5   3   2  92.054 6.22292   1 0.38803 0.19072 0.30240 0.18732-0.91311 0.97588
   5   3  -1 1313.19  23.245   1 0.16400 0.41474 0.34537 0.14436-0.93843 0.90705
   5   3  -4  210.91  10.529   1-0.02344 0.60218 0.37536 0.11438-0.89429 0.76874
   5   3  -7 621.796  17.667   1-0.15290 0.73163 0.39188 0.09786-0.82721 0.60750
   5   3 -10 21.1484 2.73228   1-0.23412 0.81285 0.39940 0.09035-0.76789 0.45402
   5   3 -13 591.506 19.5103   1-0.28291 0.86164 0.40184 0.08791-0.72561 0.31758
   5   3 -16 18.6529   6.282   1-0.31091 0.88964 0.40149 0.08827-0.69990 0.19771
   5   3 -19 471.323 19.8882   1-0.32527 0.90399 0.39951 0.09026-0.68773 0.09137
   5   4 -17 629.133 23.0128   1-0.29440 0.91765 0.44340 0.13541-0.66960 0.13602
   5   4 -14 1385.89 31.4259   1-0.27463 0.89788 0.44478 0.13403-0.68769 0.24827
   5   4 -11 953.767 25.3126   1-0.23794 0.86120 0.44408 0.13473-0.72166 0.37640
   5   4  -8 92.7627 6.96984   1-0.17448 0.79774 0.43956 0.13924-0.77437 0.52326
   5   4  -5 1244.81 25.6764   1-0.06867 0.69193 0.42788 0.15091-0.84293 0.68599
   5   4  -2 659.577 18.1652   1 0.09655 0.52671 0.40394 0.17485-0.90669 0.84391
   5   4   1 1030.41 22.3702   1 0.31726 0.30600 0.36463 0.21415-0.91803 0.94941
   5   4   4 1404.46 26.5232   1 0.54374 0.07953 0.31666 0.26211-0.83764 0.96318
   5   4   7 1136.98 25.1808   1 0.71842-0.09514 0.27342 0.30534-0.68849 0.90819
   5   4  10 112.132 7.84498   1 0.82891-0.20563 0.24163 0.33713-0.52254 0.83640
   5   4  13 893.989 24.4609   1 0.89211-0.26883 0.22029 0.35846-0.36899 0.77701
   5   4  16 228.867 14.3146   1 0.92587-0.30258 0.20640 0.37234-0.23454 0.73673
   5   5  15 715.813 24.3716   1 0.93452-0.26671 0.25421 0.41359-0.25716 0.72795
   5   5  12 552.809 21.2325   1 0.89415-0.22635 0.26997 0.39783-0.39829 0.77492
   5   5   9 914.203 24.7037   1 0.81806-0.15026 0.29452 0.37329-0.55969 0.84216
   5   5   6 1029.27 25.1297   1 0.68475-0.01696 0.33112 0.33670-0.72863 0.91694
   5   5   3 1070.43 24.9502   1 0.48125 0.18655 0.37882 0.28900-0.86193 0.95608
   5   5   0 43.9008 3.86882   1 0.24149 0.42630 0.42631 0.24152-0.90401 0.90400
   5   5  -3 1127.20 25.4845   1 0.03614 0.63164 0.45983 0.20801-0.85941 0.76523
   5   5  -6 1070.64 26.3095   1-0.10223 0.77001 0.47757 0.19027-0.78548 0.59714
   5   5  -9 974.232 26.2044   1-0.18549 0.85327 0.48512 0.18273-0.72144 0.43894
   5   5 -12 583.345 21.7373   1-0.23347 0.90124 0.48727 0.18058-0.67763 0.30098
   5   5 -15 775.764  25.673   1-0.25989 0.92766 0.48664 0.18122-0.65244 0.18162
   5   6 -10 25.4154 4.08503   1-0.18638 0.89868 0.52882 0.22809-0.67047 0.35658
   5   6  -7 544.034 20.9706   1-0.12322 0.83552 0.52457 0.23232-0.72580 0.50607
   5   6  -4 385.012 17.8993   1-0.01280 0.72511 0.51248 0.24441-0.80059 0.67503
   5   6  -1 594.805 20.1121   1 0.16674 0.54557 0.48610 0.27078-0.86949 0.83808
   5   6   2  56.629 5.43166   1 0.40701 0.30530 0.44207 0.31480-0.87090 0.93366
   5   6   5  488.46 18.5356   1 0.63842 0.07390 0.39105 0.36582-0.76518 0.92210
   5   6   8-1.88869 7.31488   1 0.79945-0.08712 0.34905 0.40781-0.59785 0.84893
   6   5  -8  12.963 7.50289   1-0.05353 0.81035 0.49717 0.21519-0.79450 0.54339
   6   5  -5 544.431 19.8927   1 0.04583 0.71099 0.48525 0.22711-0.84438 0.68744
   6   5  -2 60.5922 4.97874   1 0.18837 0.56845 0.46390 0.24845-0.88449 0.82171
   6   5   1 562.263 20.0984   1 0.36825 0.38858 0.43184 0.28051-0.88465 0.91603
   6   5   4 417.328 17.5744   1 0.55530 0.20153 0.39311 0.31923-0.82088 0.94642
   6   5   7 489.233 19.3337   1 0.71248 0.04436 0.35581 0.35652-0.70167 0.92137
   6   5  10 23.4488 8.44253   1 0.82386-0.06703 0.32565 0.38667-0.55793 0.87179
   6   4  14 74.9282 4.91254   1 0.89433-0.18201 0.25381 0.36945-0.38768 0.82710
   6   4  11 189.813 12.3198   1 0.83367-0.12136 0.27346 0.34981-0.52683 0.87208
   6   4   8 917.194 24.0975   1 0.73771-0.02540 0.30053 0.32275-0.67045 0.92155
   6   4   5 103.192 7.92288   1 0.59860 0.11371 0.33506 0.28823-0.79997 0.95690
   6   4   2 462.396 17.5152   1 0.42285 0.28945 0.37341 0.24988-0.88669 0.94946
   6   4  -1 210.682 12.5509   1 0.23901 0.47329 0.40835 0.21495-0.91196 0.88057
   6   4  -4 133.668 10.2051   1 0.08080 0.63150 0.43407 0.18924-0.88708 0.76153
   6   4  -7 136.333 10.7182   1-0.03654 0.74883 0.44985 0.17346-0.84058 0.62087
   6   4 -10 671.079 21.6462   1-0.11615 0.82844 0.45814 0.16517-0.79455 0.48067
   6   4 -13 83.2768 6.95548   1-0.16747 0.87975 0.46161 0.16171-0.75864 0.35061
   6   3 -18 7.84077 7.16352   1-0.23529 0.90305 0.41897 0.11531-0.74887 0.18391
   6   3 -15  466.00 19.1762   1-0.21084 0.87860 0.41942 0.11485-0.76706 0.29626
   6   3 -12 376.098 16.4424   1-0.17011 0.83788 0.41754 0.11673-0.79647 0.41983
   6   3  -9 800.609 22.0156   1-0.10637 0.77414 0.41196 0.12230-0.83684 0.55436
   6   3  -6  399.51 15.2989   1-0.01101 0.67878 0.40055 0.13370-0.88324 0.69492
   6   3  -3  665.49 18.8971   1 0.12294 0.54483 0.38077 0.15348-0.92142 0.82726
   6   3   0    0.00 5.13376   1 0.29178 0.37599 0.35132 0.18293-0.92662 0.92662
   6   3   3 829.579 20.6751   1 0.47278 0.19500 0.31491 0.21933-0.87649 0.97066
   6   3   6 548.646 17.2427   1 0.63382 0.03396 0.27806 0.25617-0.77215 0.96048
   6   3   9 672.987 20.5054   1 0.75574-0.08795 0.24650 0.28772-0.63702 0.91951
   6   3  12 225.931 13.1304   1 0.83837-0.17058 0.22226 0.31196-0.49537 0.87202
   6   3  15 458.889 18.7788   1 0.89039-0.22260 0.20470 0.32952-0.36062 0.83143
   6   3  18 11.0894 7.90241   1 0.92084-0.25304 0.19237 0.34184-0.23716 0.80212
   6   2  19 1299.96 31.6648   1 0.90914-0.28587 0.14511 0.30004-0.21392 0.81028
   6   2  16 511.069 19.0637   1 0.88327-0.26000 0.15621 0.28896-0.33344 0.83564
   6   2  13 1741.25 31.6331   1 0.83861-0.21534 0.17194 0.27323-0.46380 0.87184
   6   2  10 374.282 14.6258   1 0.76741-0.14415 0.19365 0.25153-0.60238 0.91626
   6   2   7 2159.34 31.7703   1 0.66116-0.03790 0.22226 0.22292-0.73972 0.95943
   6   2   4 2389.52 32.3395   1 0.51622 0.10704 0.25691 0.18828-0.85644 0.98199
   6   2   1 2292.83 31.3749   1 0.34348 0.27977 0.29346 0.15173-0.92858 0.95998
   6   2  -2 1172.94  22.545   1 0.16985 0.45340 0.32568 0.11952-0.94547 0.88270
   6   2  -5 2592.50 34.7492   1 0.02207 0.60118 0.34929 0.09591-0.92034 0.76341
   6   2  -8 233.921 11.6686   1-0.08890 0.71214 0.36409 0.08112-0.87730 0.62621
   6   2 -11 1912.67 32.8228   1-0.16599 0.78923 0.37214 0.07308-0.83448 0.48923
   6   2 -14 1944.56 34.7234   1-0.21698 0.84022 0.37568 0.06954-0.80029 0.36088
   6   2 -17 1439.97 32.0091   1-0.24912 0.87235 0.37633 0.06889-0.77687 0.24330
   6   2 -20 267.892 16.5316   1-0.26769 0.89092 0.37511 0.07012-0.76359 0.13586
   6   1 -22 52.4458 4.58966   1-0.29648 0.87518 0.33057 0.02562-0.77880 0.08830
   6   1 -19 11.4982 3.35947   1-0.28294 0.86165 0.33245 0.02374-0.78778 0.19144
   6   1 -16  267.03 14.0773   1-0.25791 0.83662 0.33277 0.02341-0.80581 0.30364
   6   1 -13 12.1934 5.62483   1-0.21725 0.79596 0.33079 0.02538-0.83394 0.42592
   6   1 -10 230.831 11.4266   1-0.15508 0.73380 0.32530 0.03086-0.87159 0.55773
   6   1  -7 20.3763 2.54959   1-0.06420 0.64292 0.31449 0.04167-0.91422 0.69452
   6   1  -4 10.4099 5.54943   1 0.06119 0.51754 0.29620 0.05995-0.94986 0.82433
   6   1  -1 19.0186  2.4838   1 0.21879 0.35994 0.26925 0.08690-0.95816 0.92679
   6   1   2 259.685 10.6762   1 0.39149 0.18724 0.23540 0.12074-0.91903 0.98182
   6   1   5-4.34299 4.93587   1 0.55232 0.02641 0.19976 0.15638-0.82892 0.98587
   6   1   8 513.706 15.6239   1 0.68118-0.10244 0.16768 0.18845-0.70433 0.95544
   6   1  11 16.1127 5.55981   1 0.77352-0.19478 0.14186 0.21426-0.56714 0.91241
   6   1  14 7.40886 6.89727   1 0.83491-0.25616 0.12241 0.23371-0.43222 0.87165
   6   1  17 10.1545  5.6975   1 0.87323-0.29449 0.10829 0.24782-0.30611 0.83970
   6   1  20 163.746 10.6582   1 0.89508-0.31633 0.09830 0.25781-0.19026 0.81801
   6   0  21 8.27869 7.00504   1 0.87875-0.34452 0.05190 0.21515-0.16614 0.82529
   6   0  18 1072.97 26.1414   1 0.86050-0.32628 0.06089 0.20617-0.27859 0.84357
   6   0  15-2.88026 5.51527   1 0.82769-0.29347 0.07358 0.19348-0.40065 0.87148
   6   0  12 224.471 11.3192   1 0.77473-0.24051 0.09102 0.17605-0.53164 0.90831
   6   0   9  8.5105 5.50077   1 0.69458-0.16037 0.11427 0.15281-0.66715 0.94965
   6   0   6 21.3787 2.58079   1 0.58094-0.04673 0.14366 0.12342-0.79606 0.98441
   6   0   3 5.31809 4.77513   1 0.43400 0.10021 0.17765 0.08944-0.89975 0.99393
   6   0   0 4718.92 39.3311   1 0.26710 0.26710 0.21201 0.05508-0.95940 0.95942
   6   0  -3 4.72482 4.39857   1 0.10438 0.42982 0.24155 0.02555-0.97022 0.87608
   6   0  -6 5.44477  5.1158   1-0.03314 0.56734 0.26318 0.00393-0.94584 0.75754
   6   0  -9 11.3331 5.23451   1-0.13757 0.67177 0.27697-0.00986-0.90651 0.62404
   6   0 -12 200.603 10.8098   1-0.21156 0.74575 0.28469-0.01757-0.86721 0.49058
   6   0 -15-5.41498 6.39952   1-0.26156 0.79575 0.28821-0.02109-0.83523 0.36445
   6   0 -18 929.001 24.8254   1-0.29373 0.82791 0.28895-0.02182-0.81276 0.24781
   6   0 -21 3.88851 6.54535   1-0.31275 0.84694 0.28782-0.02069-0.79950 0.14040
   6  -1 -23 1609.10 35.9654   1-0.33886 0.82852 0.24251-0.06442-0.81180 0.08992
   6  -1 -20 517.372 19.1506   1-0.32503 0.81468 0.24433-0.06625-0.82083 0.19312
   6  -1 -17 2572.19 38.3459   1-0.29997 0.78963 0.24459-0.06651-0.83817 0.30462
   6  -1 -14 2204.25  32.902   1-0.25998 0.74964 0.24261-0.06453-0.86452 0.42513
   6  -1 -11 4629.35 43.9875   1-0.19999 0.68965 0.23730-0.05923-0.89911 0.55388
   6  -1  -8 1002.44 19.6703   1-0.11394 0.60361 0.22712-0.04906-0.93780 0.68673
   6  -1  -5 5237.18 41.4925   1 0.00299 0.48669 0.21029-0.03224-0.97052 0.81361
   6  -1  -2 1435.41  21.142   1 0.14943 0.34025 0.18570-0.00765-0.98044 0.91769
   6  -1   1 6261.00 43.4655   1 0.31249 0.17719 0.15448 0.02356-0.94991 0.98132
   6  -1   4 4171.84 36.3165   1 0.46996 0.01972 0.12056 0.05747-0.87272 0.99829
   6  -1   7 5479.62 43.5843   1 0.60236-0.11268 0.08871 0.08932-0.75954 0.97927
   6  -1  10 1300.76 23.1374   1 0.70209-0.21240 0.06196 0.11607-0.62895 0.94285
   6  -1  13 3276.70 38.4077   1 0.77161-0.28191 0.04105 0.13697-0.49609 0.90414
   6  -1  16 400.973 15.4126   1 0.81726-0.32756 0.02539 0.15262-0.36907 0.87129
   6  -1  19 2474.77  38.862   1 0.84523-0.35553 0.01398 0.16402-0.25083 0.84721
   6  -1  22 1900.26 36.9352   1 0.86024-0.37053 0.00589 0.17211-0.14153 0.83207
   6  -2  23 447.385 19.1085   1 0.83959-0.39441-0.03973 0.12867-0.11638 0.83832
   6  -2  20 55.3191 4.41978   1 0.82755-0.38237-0.03247 0.12142-0.22277 0.85054
   6  -2  17 587.475 18.1234   1 0.80388-0.35871-0.02221 0.11117-0.33743 0.87104
   6  -2  14 1005.90 21.6732   1 0.76459-0.31942-0.00814 0.09711-0.46053 0.89998
   6  -2  11 608.262  15.999   1 0.70433-0.25916 0.01065 0.07832-0.59020 0.93549
   6  -2   8 47.0484 3.91849   1 0.61711-0.17194 0.03489 0.05409-0.72059 0.97172
   6  -2   5 1407.18 21.1774   1 0.49898-0.05382 0.06438 0.02460-0.83980 0.99677
   6  -2   2 295.509 9.85726   1 0.35321 0.09195 0.09711-0.00812-0.93101 0.99381
   6  -2  -1 782.987 15.0002   1 0.19410 0.25106 0.12908-0.04008-0.98028 0.94892
   6  -2  -4 906.862 16.6619   1 0.04257 0.40258 0.15604-0.06704-0.98692 0.86140
   6  -2  -7 1149.10 19.7566   1-0.08496 0.53011 0.17579-0.08678-0.96401 0.74433
   6  -2 -10 8.36061 5.72412   1-0.18275 0.62790 0.18857-0.09956-0.92853 0.61470
   6  -2 -13 853.864 20.0118   1-0.25318 0.69832 0.19588-0.10686-0.89294 0.48494
   6  -2 -16 8.90857 6.61426   1-0.30159 0.74673 0.19930-0.11027-0.86355 0.36139
   6  -2 -19 470.688 17.7274   1-0.33323 0.77837 0.20005-0.11102-0.84249 0.24617
   6  -2 -22 497.665 19.7102   1-0.35222 0.79735 0.19895-0.10992-0.82975 0.13926
   7  -2 -21 9.73629 6.25956   1-0.26621 0.80037 0.21788-0.08432-0.87463 0.21554
   7  -2 -18 13.6028 5.72421   1-0.23980 0.77397 0.21764-0.08410-0.88920 0.32426
   7  -2 -15 22.5722  2.7527   1-0.19993 0.73410 0.21521-0.08167-0.90976 0.43899
   7  -2 -12 537.426 16.9317   1-0.14322 0.67740 0.20978-0.07625-0.93487 0.55826
   7  -2  -9 0.77692 4.78924   1-0.06618 0.60036 0.20035-0.06683-0.96074 0.67829
   7  -2  -6 804.589 18.0671   1 0.03341 0.50078 0.18590-0.05238-0.98018 0.79189
   7  -2  -3 116.809 7.58215   1 0.15405 0.38014 0.16586-0.03234-0.98273 0.88860
   7  -2   0 69.6544 5.35803   1 0.28827 0.24593 0.14084-0.00733-0.95753 0.95757
   7  -2   3 12.5608 2.30934   1 0.42321 0.11099 0.11293 0.02057-0.89882 0.99301
   7  -2   6 1145.55  21.344   1 0.54543-0.01124 0.08507 0.04843-0.80963 0.99798
   7  -2   9 5.75025 4.83386   1 0.64632-0.11212 0.05978 0.07371-0.69980 0.98231
   7  -2  12 404.649 14.6187   1 0.72361-0.18940 0.03843 0.09505-0.58044 0.95711
   7  -2  15 29.2186 3.03393   1 0.77939-0.24518 0.02128 0.11220-0.45993 0.93077
   7  -2  18 12.8258 6.23465   1 0.81741-0.28320 0.00798 0.12549-0.34308 0.90808
   7  -2  21 10.2387 6.39918   1 0.84137-0.30715-0.00204 0.13551-0.23200 0.89116
   7  -1  20 201.014  12.387   1 0.85771-0.27897 0.04466 0.17786-0.25983 0.88760
   7  -1  17-1.65991 5.50531   1 0.82970-0.25097 0.05571 0.16682-0.37360 0.90721
   7  -1  14 4.37184 5.64402   1 0.78610-0.20737 0.07035 0.15219-0.49310 0.93255
   7  -1  11-9.05627 6.20461   1 0.72277-0.14404 0.08915 0.13339-0.61542 0.96070
   7  -1   8 514.212 15.5748   1 0.63594-0.05721 0.11237 0.11018-0.73428 0.98540
   7  -1   5 9.76988 4.56272   1 0.52452 0.05420 0.13938 0.08317-0.83946 0.99642
   7  -1   2 246.307 10.6121   1 0.39321 0.18551 0.16825 0.05431-0.91885 0.98165
   7  -1  -1  5.8263 5.80611   1 0.25370 0.32502 0.19596 0.02660-0.96398 0.93262
   7  -1  -4 12.7828 2.30797   1 0.12096 0.45775 0.21957 0.00300-0.97552 0.85000
   7  -1  -7 13.8513 5.49542   1 0.00671 0.57200 0.23750-0.01492-0.96276 0.74308
   7  -1 -10 240.445 11.2597   1-0.08412 0.66282 0.24975-0.02717-0.93779 0.62395
   7  -1 -13 8.09371 5.19364   1-0.15223 0.73093 0.25726-0.03468-0.91034 0.50234
   7  -1 -16 272.036 14.1164   1-0.20098 0.77967 0.26117-0.03858-0.88617 0.38401
   7  -1 -19 13.5631 6.86511   1-0.23417 0.81287 0.26246-0.03986-0.86786 0.27153
   7  -1 -22 37.6847 4.18426   1-0.25511 0.83380 0.26183-0.03923-0.85607 0.16558
   7   0 -20 2488.68 43.9629   1-0.22451 0.84773 0.30644 0.00521-0.84614 0.21842
   7   0 -17 0.59715 6.56864   1-0.19763 0.82085 0.30619 0.00546-0.86159 0.32803
   7   0 -14 1989.71 34.4552   1-0.15660 0.77982 0.30365 0.00799-0.88377 0.44438
   7   0 -11 7.54333 4.57095   1-0.09754 0.72077 0.29795 0.01369-0.91120 0.56596
   7   0  -8 6293.42 54.5706   1-0.01637 0.63960 0.28791 0.02372-0.93963 0.68856
   7   0  -5 3.18835 5.63626   1 0.08946 0.53377 0.27234 0.03928-0.96071 0.80380
   7   0  -2 5155.58 45.9355   1 0.21787 0.40537 0.25066 0.06096-0.96217 0.89942
   7   0   1 7.47555 4.51637   1 0.35934 0.26390 0.22376 0.08784-0.93181 0.96322
   7   0   4 3278.60 37.3753   1 0.49844 0.12481 0.19433 0.11727-0.86458 0.99015
   7   0   7 0.41303 5.27319   1 0.62048 0.00277 0.16576 0.14584-0.76624 0.98597
   7   0  10 4278.76 46.1814   1 0.71762-0.09437 0.14063 0.17096-0.64923 0.96312
   7   0  13 5.98632 5.32636   1 0.78935-0.16609 0.12005 0.19154-0.52566 0.93371
   7   0  16 3533.13 46.9825   1 0.83918-0.21593 0.10396 0.20762-0.40361 0.90582
   7   0  19  4.4791 6.49399   1 0.87164-0.24838 0.09179 0.21978-0.28707 0.88345
   7   1  18 398.205 18.2263   1 0.88307-0.21529 0.13938 0.26125-0.31373 0.87871
   7   1  15 3.48401 7.39071   1 0.84567-0.17789 0.15276 0.24787-0.43307 0.90390
   7   1  12 10.3989 7.57052   1 0.78886-0.12108 0.17043 0.23020-0.55745 0.93411
   7   1   9 10.4391 4.88533   1 0.70783-0.04006 0.19291 0.20773-0.68144 0.96394
   7   1   6 25.8008 2.70626   1 0.59971 0.06806 0.21993 0.18071-0.79485 0.98319
   7   1   3   7.115  4.6793   1 0.46746 0.20031 0.24978 0.15088-0.88380 0.97798
   7   1   0 1017.91  21.671   1 0.32261 0.34515 0.27919 0.12147-0.93669 0.93671
   7   1  -3 5.49712 4.76534   1 0.18228 0.48548 0.30461 0.09605-0.95186 0.85772
   7   1  -6 8.96267 5.30239   1 0.06097 0.60679 0.32394 0.07674-0.93889 0.75059
   7   1  -9 14.9768 2.77016   1-0.03490 0.70265 0.33702 0.06366-0.91177 0.62931
   7   1 -12 55.7182 4.37396   1-0.10595 0.77370 0.34492 0.05576-0.88191 0.50529
   7   1 -15  1.1933 6.59021   1-0.15611 0.82386 0.34897 0.05172-0.85592 0.38513
   7   1 -18 353.626 18.1423   1-0.18982 0.85757 0.35027 0.05043-0.83655 0.27161
   7   2 -16 95.3432 7.43477   1-0.15067 0.86294 0.39324 0.09650-0.82744 0.32526
   7   2 -13    0.00  6.1188   1-0.10902 0.82129 0.39068 0.09906-0.85085 0.44283
   7   2 -10  14.877 7.20525   1-0.04813 0.76041 0.38477 0.10496-0.88028 0.56643
   7   2  -7 53.7913 3.82134   1 0.03676 0.67552 0.37418 0.11555-0.91100 0.69131
   7   2  -4 632.091 19.0667   1 0.14859 0.56369 0.35751 0.13221-0.93328 0.80775
   7   2  -1 9.22209 4.96624   1 0.28443 0.42785 0.33418 0.15553-0.93273 0.90135
   7   2   2 279.605  12.432   1 0.43221 0.28008 0.30549 0.18421-0.89584 0.95863
   7   2   5 16.2895 6.28338   1 0.57357 0.13872 0.27482 0.21488-0.81902 0.97596
   7   2   8-2.55221 6.27241   1 0.69304 0.01926 0.24601 0.24368-0.71146 0.96257
   7   2  11  13.789 5.75847   1 0.78430-0.07200 0.22155 0.26814-0.58823 0.93350
   7   2  14 711.205 22.6303   1 0.84894-0.13663 0.20216 0.28752-0.46192 0.90135
   7   2  17 1.35676 6.91815   1 0.89187-0.17956 0.18744 0.30224-0.33978 0.87337
   7   3  13 10.3165 6.63844   1 0.84872-0.09190 0.25219 0.32655-0.49000 0.89804
   7   3  10 1843.15 35.4866   1 0.77531-0.01849 0.27344 0.30530-0.61762 0.93149
   7   3   7 78.1235 6.77023   1 0.67294 0.08388 0.29992 0.27883-0.73846 0.95818
   7   3   4 630.783 19.8831   1 0.54222 0.21460 0.33028 0.24847-0.83744 0.96300
   7   3   1 11.3314 6.00661   1 0.39372 0.36309 0.36116 0.21759-0.89944 0.93083
   7   3  -2 1438.90 29.1942   1 0.24652 0.51029 0.38836 0.19040-0.91954 0.85677
   7   3  -5 10.3788  7.4699   1 0.11844 0.63836 0.40908 0.16969-0.90710 0.75017
   7   3  -8 2301.28 38.7335   1 0.01791 0.73889 0.42295 0.15583-0.87820 0.62711
   7   3 -11 36.6125 3.89779   1-0.05555 0.81235 0.43116 0.14762-0.84627 0.50102
   7   3 -14 376.998  18.216   1-0.10656 0.86335 0.43526 0.14353-0.81885 0.37944
   7   4  -9-0.66544 7.61626   1 0.00526 0.79606 0.47019 0.19764-0.84178 0.55929
   7   4  -6 971.044 27.1881   1 0.09335 0.70798 0.45911 0.20872-0.87439 0.68607
   7   4  -3 33.9904 3.85823   1 0.21080 0.59053 0.44137 0.22645-0.89728 0.80312
   7   4   0 2915.43 43.0521   1 0.35352 0.44782 0.41640 0.25141-0.89357 0.89357
   7   4   3 1.75345 6.79111   1 0.50617 0.29516 0.38609 0.28172-0.84864 0.94280
   7   4   6 859.836 24.7507   1 0.64735 0.15400 0.35459 0.31320-0.76134 0.94966
   7   4   9-1.28897 7.00092   1 0.76150 0.03984 0.32613 0.34166-0.64506 0.92754
   8   3  -7 86.5821 7.23453   1 0.13465 0.71118 0.43353 0.18976-0.89617 0.67647
   8   3  -4 81.7957 5.51179   1 0.23389 0.61195 0.41851 0.20478-0.90779 0.78225
   8   3  -1 37.4916  3.8369   1 0.35145 0.49439 0.39826 0.22502-0.90026 0.86888
   8   3   2 333.426  15.934   1 0.47855 0.36730 0.37377 0.24950-0.86421 0.92700
   8   3   5  62.193 5.06663   1 0.60230 0.24355 0.34736 0.27591-0.79647 0.95341
   8   2  12 176.709 13.0905   1 0.80457-0.00323 0.24816 0.28604-0.56653 0.94319
   8   2   9 458.668 18.5185   1 0.72563 0.07570 0.26932 0.26489-0.67953 0.96203
   8   2   6 270.115  14.266   1 0.62517 0.17616 0.29377 0.24044-0.78016 0.96850
   8   2   3 824.001 23.0441   1 0.50717 0.29415 0.31989 0.21433-0.85843 0.95260
   8   2   0 5.93358 5.57977   1 0.38113 0.42019 0.34520 0.18902-0.90711 0.90713
   8   2  -3  867.85 23.0285   1 0.25944 0.54188 0.36721 0.16702-0.92602 0.83188
   8   2  -6  291.69  15.051   1 0.15244 0.64888 0.38441 0.14983-0.92205 0.73374
   8   2  -9 558.475 20.3861   1 0.06534 0.73597 0.39657 0.13767-0.90511 0.62265
   8   2 -12  198.51 14.1618   1-0.00148 0.80279 0.40434 0.12991-0.88391 0.50728
   8   1 -14 890.347 25.7899   1-0.05342 0.81020 0.36376 0.08145-0.89104 0.45164
   8   1 -11 1589.81 32.9273   1 0.00332 0.75346 0.35794 0.08725-0.91149 0.56625
   8   1  -8 20.6711 3.05684   1 0.07876 0.67803 0.34831 0.09688-0.93091 0.67984
   8   1  -5 1720.12  31.489   1 0.17408 0.58271 0.33407 0.11111-0.94253 0.78562
   8   1  -2 519.987 17.5495   1 0.28702 0.46978 0.31493 0.13025-0.93726 0.87451
   8   1   1 2225.18 34.6967   1 0.41040 0.34639 0.29161 0.15356-0.90642 0.93783
   8   1   4 743.405 21.2668   1 0.53316 0.22364 0.26600 0.17917-0.84600 0.97156
   8   1   7 1425.13 29.0363   1 0.64418 0.11263 0.24056 0.20461-0.75903 0.97876
   8   1  10 96.3875 7.56632   1 0.73632 0.02049 0.21739 0.22776-0.65381 0.96770
   8   1  13 1368.96 31.1746   1 0.80753-0.05072 0.19768 0.24747-0.53964 0.94769
   8   0  17 13.0969 8.07347   1 0.85311-0.14082 0.13304 0.22306-0.39660 0.93020
   8   0  14 53.4499 3.90226   1 0.80708-0.09479 0.14776 0.20834-0.51122 0.95066
   8   0  11 16.2735 3.02144   1 0.74310-0.03081 0.16605 0.19006-0.62566 0.97094
   8   0   8 622.078 19.0797   1 0.65914 0.05314 0.18783 0.16828-0.73395 0.98508
   8   0   5 1.39629 5.75703   1 0.55582 0.15646 0.21229 0.14382-0.82781 0.98477
   8   0   2 109.788 7.44276   1 0.43810 0.27417 0.23775 0.11837-0.89865 0.96145
   8   0  -1 5.37086 5.37086   1 0.31535 0.39693 0.26191 0.09421-0.94131 0.90995
   8   0  -4 38.4421 3.20488   1 0.19852 0.51375 0.28268 0.07345-0.95695 0.83143
   8   0  -7 1.47307 5.17324   1 0.09626 0.61601 0.29888 0.05726-0.95234 0.73265
   8   0 -10  420.96 16.2894   1 0.01270 0.69956 0.31041 0.04573-0.93629 0.62244
   8   0 -13 -1.7459 6.76183   1-0.05196 0.76422 0.31785 0.03830-0.91638 0.50837
   8   0 -16 87.5615 6.59028   1-0.09973 0.81198 0.32201 0.03415-0.89764 0.39547
   8  -1 -18 372.893 17.5362   1-0.14091 0.80864 0.27922-0.01211-0.90399 0.33906
   8  -1 -15-1.17409 6.21267   1-0.10110 0.76883 0.27646-0.00936-0.92047 0.44970
   8  -1 -12  59.581 4.58651   1-0.04619 0.71393 0.27090-0.00380-0.93951 0.56290
   8  -1  -9 13.4623 6.08165   1 0.02615 0.64159 0.26177 0.00532-0.95755 0.67510
   8  -1  -6 4.90841  5.6619   1 0.11702 0.55073 0.24838 0.01871-0.96864 0.78035
   8  -1  -3 10.5683 4.65004   1 0.22466 0.44309 0.23042 0.03666-0.96485 0.87073
   8  -1   0 1003.68  21.652   1 0.34324 0.32451 0.20841 0.05867-0.93828 0.93831
   8  -1   3 9.23224 4.89388   1 0.46332 0.20444 0.18387 0.08320-0.88445 0.97864
   8  -1   6 23.8423 3.01618   1 0.57473 0.09303 0.15894 0.10812-0.80476 0.99312
   8  -1   9 9.47036 5.48137   1 0.67004-0.00228 0.13565 0.13141-0.70569 0.98820
   8  -1  12 8.26945 6.15886   1 0.74611-0.07835 0.11530 0.15176-0.59554 0.97222
   8  -1  15 19.5201 6.69536   1 0.80338-0.13561 0.09838 0.16867-0.48153 0.95236
   8  -1  18 401.432 18.1399   1 0.84414-0.17637 0.08484 0.18220-0.36847 0.93346
   8  -2  19 1322.62 31.6294   1 0.83251-0.20926 0.03710 0.14089-0.33944 0.93583
   8  -2  16 525.802 19.3263   1 0.79661-0.17336 0.04953 0.12847-0.45075 0.95298
   8  -2  13 1756.49 31.6436   1 0.74554-0.12230 0.06513 0.11287-0.56385 0.97192
   8  -2  10 403.654 14.9183   1 0.67692-0.05369 0.08406 0.09394-0.67485 0.98875
   8  -2   7 2336.80 33.2572   1 0.58965 0.03359 0.10606 0.07195-0.77765 0.99740
   8  -2   4 2447.05  33.059   1 0.48536 0.13787 0.13015 0.04787-0.86457 0.99016
   8  -2   1 2398.74 31.8282   1 0.36963 0.25359 0.15465 0.02338-0.92851 0.95993
   8  -2  -2 1132.78 22.7202   1 0.25136 0.37186 0.17749 0.00054-0.96604 0.90330
   8  -2  -5 2597.71 34.0594   1 0.14012 0.48310 0.19694-0.01891-0.97924 0.82235
   8  -2  -8 256.264 11.6513   1 0.04308 0.58014 0.21210-0.03405-0.97456 0.72350
   8  -2 -11 1855.25 31.9082   1-0.03647 0.65969 0.22293-0.04488-0.95978 0.61456
   8  -2 -14 1963.00 34.2199   1-0.09846 0.72167 0.22997-0.05191-0.94151 0.50213
   8  -2 -17 1517.34 32.0675   1-0.14464 0.76785 0.23393-0.05587-0.92418 0.39064
   8  -2 -20 279.185 15.5437   1-0.17738 0.80058 0.23548-0.05741-0.91022 0.28252
   9  -2 -16 87.1249 7.86541   1-0.04957 0.76182 0.24927-0.02669-0.94735 0.44519
   9  -2 -13-0.59172 6.29003   1 0.00085 0.71140 0.24405-0.02148-0.95964 0.55165
   9  -2 -10 11.9219 5.88655   1 0.06536 0.64689 0.23585-0.01329-0.96991 0.65608
   9  -2  -7 54.3263 4.27819   1 0.14434 0.56792 0.22424-0.00169-0.97383 0.75417
   9  -2  -4 632.878 18.8758   1 0.23635 0.47591 0.20907 0.01348-0.96598 0.84048
   9  -2  -1 6.01305 5.45329   1 0.33753 0.37473 0.19066 0.03188-0.94096 0.90962
   9  -2   2 272.185  12.289   1 0.44176 0.27050 0.16995 0.05259-0.89518 0.95800
   9  -2   5 22.8832 3.09547   1 0.54197 0.17030 0.14831 0.07422-0.82834 0.98532
   9  -2   8-13.2416   7.554   1 0.63205 0.08022 0.12724 0.09529-0.74360 0.99474
   9  -2  11 2.73901 7.20522   1 0.70820 0.00407 0.10791 0.11461-0.64620 0.99149
   9  -2  14  790.41 23.2739   1 0.76918-0.05690 0.09103 0.13149-0.54167 0.98113
   9  -2  17 -4.6473 7.93911   1 0.81554-0.10326 0.07685 0.14565-0.43457 0.96819
   9  -1  13 1463.05 32.3069   1 0.77109-0.01430 0.14069 0.17088-0.57045 0.97852
   9  -1  10 85.1035 6.82808   1 0.70418 0.05262 0.15867 0.15290-0.67394 0.98785
   9  -1   7 1469.23 29.4885   1 0.62174 0.13505 0.17900 0.13258-0.76824 0.98798
   9  -1   4 729.903 20.8352   1 0.52600 0.23079 0.20075 0.11083-0.84742 0.97300
   9  -1   1 2201.32 34.6926   1 0.42193 0.33485 0.22252 0.08907-0.90652 0.93794
   9  -1  -2 499.233 17.3596   1 0.31659 0.44019 0.24274 0.06885-0.94353 0.88079
   9  -1  -5 1728.75 32.0784   1 0.21727 0.53951 0.26011 0.05149-0.96032 0.80342
   9  -1  -8 24.7018 3.09661   1 0.12948 0.62729 0.27391 0.03770-0.96173 0.71067
   9  -1 -11 1496.43 31.7937   1 0.05610 0.70067 0.28406 0.02755-0.95368 0.60846
   9  -1 -14 891.982 25.4165   1-0.00239 0.75916 0.29089 0.02072-0.94144 0.50205
   9   0 -12 396.903  18.092   1 0.05012 0.75118 0.33134 0.06933-0.93406 0.55745
   9   0  -9 3.57967 7.00861   1 0.11724 0.68406 0.32269 0.07797-0.94516 0.66271
   9   0  -6 824.795 23.3107   1 0.19969 0.60161 0.31040 0.09025-0.94923 0.76094
   9   0  -3 4.84527 6.78851   1 0.29570 0.50560 0.29433 0.10632-0.94019 0.84606
   9   0   0 54.7622 5.06374   1 0.40065 0.40065 0.27492 0.12572-0.91216 0.91219
   9   0   3-6.39225 6.25766   1 0.50744 0.29387 0.25331 0.14733-0.86167 0.95586
   9   0   6 445.674 17.9107   1 0.60827 0.19305 0.23109 0.16954-0.78921 0.97756
   9   0   9-1.17289 6.98829   1 0.69689 0.10443 0.20987 0.19076-0.69906 0.98157
   9   0  12  408.96 17.9947   1 0.76996 0.03136 0.19080 0.20982-0.59735 0.97403
   9   1   8 1.86333 7.37524   1 0.68637 0.15947 0.26146 0.22822-0.72107 0.97219
   9   1   5 494.267 18.8453   1 0.59184 0.25400 0.28343 0.20625-0.80591 0.96287
   9   1   2 142.544 11.2043   1 0.48679 0.35904 0.30585 0.18384-0.87052 0.93332
   9   1  -1 520.832 19.3458   1 0.37869 0.46714 0.32697 0.16273-0.91178 0.88042
   9   1  -4 490.223 18.9224   1 0.27573 0.57010 0.34525 0.14445-0.93094 0.80542
   9   1  -7 345.338 16.4152   1 0.18443 0.66140 0.35981 0.12989-0.93303 0.71335
   9   1 -10 2.63775 6.78931   1 0.10825 0.73757 0.37049 0.11922-0.92460 0.61076
   9   2  -2 241.139  15.097   1 0.35693 0.53343 0.37846 0.20028-0.90514 0.84239
   9   2   1 510.307  20.526   1 0.46471 0.42565 0.35819 0.22055-0.87346 0.90486
  10   0   4 774.008 24.6981   1 0.56987 0.32047 0.26999 0.17516-0.82153 0.94711
  10   0   1-5.54527 8.19724   1 0.47665 0.41370 0.28931 0.15585-0.87711 0.90853
  10   0  -2 1475.10 32.5918   1 0.38294 0.50740 0.30720 0.13796-0.91406 0.85131
  10   0  -5 9.64879 7.30594   1 0.29437 0.59596 0.32267 0.12249-0.93397 0.77707
  10  -1 -10 5.25706 7.07754   1 0.15352 0.69228 0.29713 0.05900-0.95484 0.64101
  10  -1  -7 370.615 17.2199   1 0.22559 0.62022 0.28646 0.06966-0.95337 0.73370
  10  -1  -4 486.659 18.9359   1 0.30849 0.53732 0.27277 0.08335-0.94133 0.81582
  10  -1  -1 571.753 19.5794   1 0.39905 0.44677 0.25634 0.09977-0.91457 0.88322
  10  -1   2  133.17  9.1243   1 0.49247 0.35335 0.23790 0.11820-0.87026 0.93307
  10  -1   5 474.302 18.9122   1 0.58320 0.26262 0.21853 0.13757-0.80791 0.96488
  10  -1   8 8.69611 6.51469   1 0.66621 0.17961 0.19938 0.15671-0.72956 0.98070
  10  -2  12 213.283 13.6579   1 0.73967 0.06164 0.13142 0.13561-0.61404 0.99073
  10  -2   9 429.784 18.3251   1 0.67285 0.12845 0.14854 0.11850-0.70721 0.98973
  10  -2   6 295.967 14.2109   1 0.59439 0.20691 0.16714 0.09991-0.78999 0.97836
  10  -2   3 896.023 23.6403   1 0.50698 0.29431 0.18634 0.08071-0.85844 0.95264
  10  -2   0  7.5987 5.84576   1 0.41496 0.38633 0.20508 0.06198-0.90982 0.90986
  10  -2  -3 865.301 23.8183   1 0.32357 0.47772 0.22225 0.04481-0.94362 0.84950
  10  -2  -6 288.867  14.779   1 0.23784 0.56345 0.23701 0.03006-0.96169 0.77341
  10  -2  -9 550.697 20.4551   1 0.16153 0.63976 0.24888 0.01819-0.96760 0.68516
  10  -2 -12 167.106 10.7318   1 0.09672 0.70456 0.25781 0.00927-0.96550 0.58890
  11  -2  -2 292.616 15.8313   1 0.40323 0.48710 0.23637 0.07521-0.91421 0.85148
  11  -2   1 503.527 20.1234   1 0.48544 0.40489 0.22049 0.09108-0.87387 0.90531
   0   0   0    0.00    0.00   1
;
_shelx_hkl_checksum     51733
_shelx_res_file
;
    shelx.res created by SHELXL-2014/7
TITL  jen18 in R -3 c
CELL   0.71073   9.2168   9.2168  22.6463  90.000  90.000 120.000
ZERR     6       0.0020   0.0020   0.0020   0.000   0.000   0.000
LATT    3
SYMM   -Y,+X-Y,+Z
SYMM   +Y,+X,1/2-Z
SYMM   -X+Y,-X,+Z
SYMM   -X,-X+Y,1/2-Z
SYMM   +X-Y,-Y,1/2-Z
SFAC  O   Cr     Mo      Na    Al
UNIT  72  2.74   16.68   4.28   10.56
ACTA
SUMP 0.5000 0.003 1. 2 1. 3
EADP Mo1 Al1
EXYZ Mo1 Al1
SUMP 0.333 0.003 1. 4 1. 5
EADP Cr1 Al2
EXYZ Cr1 Al2
L.S. 10
BOND
FMAP 2
PLAN 20
WGHT    0.000000    4.121500
EXTI    0.000455
FVAR       0.23375   0.46042   0.04013   0.07925   0.25361
MO1   3    0.284878    0.000000    0.750000    21.00000    0.01265    0.01229 =
         0.01137    0.00169    0.00085    0.00614
AL1   5    0.284878    0.000000    0.750000    31.00000    0.01265    0.01229 =
         0.01137    0.00169    0.00085    0.00614
CR1   2    0.000000    0.000000    0.638537    41.00000    0.01174    0.01174 =
         0.00924    0.00000    0.00000    0.00587
AL2   5    0.000000    0.000000    0.638537    51.00000    0.01174    0.01174 =
         0.00924    0.00000    0.00000    0.00587
NA1   4    0.000000    0.000000    0.500000     0.12069    0.03224    0.03224 =
         0.01316    0.00000    0.00000    0.01612
O1    1    0.484912    0.178511    0.747355    11.00000    0.02537    0.02184 =
         0.04417    0.00035   -0.00376    0.00705
O2    1    0.168633   -0.015241    0.687612    11.00000    0.03643    0.04457 =
         0.02779    0.00155   -0.00934    0.01722
MOLE   2
HKLF 4
REM   jen18 in R -3 c
REM R1 =  0.0127 for     401 Fo > 4sig(Fo)  and  0.0135 for all     414 data
REM     35 parameters refined using      2 restraints
END
WGHT      0.0000      4.1209
REM Highest difference peak  0.233,  deepest hole -0.425,  1-sigma level  0.063
Q1    1   0.2107 -0.0750  0.7533  11.00000  0.05    0.23
Q2    1   0.4303  0.1292  0.7203  11.00000  0.05    0.22
Q3    1   0.4448  0.0748  0.7574  11.00000  0.05    0.22
Q4    1   0.1479 -0.0138  0.7291  11.00000  0.05    0.21
Q5    1   0.3825  0.1120  0.7642  11.00000  0.05    0.21
Q6    1   0.0000  0.0000  0.5869  10.33333  0.05    0.20
Q7    1   0.0000  0.0000  0.7186  10.33333  0.05    0.20
Q8    1   0.4046  0.1857  0.7588  11.00000  0.05    0.18
Q9    1   0.0000 -0.2515  0.7500  10.50000  0.05    0.17
Q10   1   0.2622 -0.0204  0.6910  11.00000  0.05    0.17
Q11   1   0.3487  0.0000  0.7500  10.50000  0.05    0.16
Q12   1   0.6019  0.0000  0.7500  10.50000  0.05    0.16
Q13   1  -0.0179 -0.0768  0.6243  11.00000  0.05    0.16
Q14   1   0.5014  0.2717  0.7298  11.00000  0.05    0.15
Q15   1   0.4399  0.0581  0.6909  11.00000  0.05    0.14
Q16   1   0.4615  0.1882  0.7862  11.00000  0.05    0.14
Q17   1   0.3080  0.1012  0.6979  11.00000  0.05    0.12
Q18   1   0.5455  0.3168  0.7647  11.00000  0.05    0.12
Q19   1   0.4427  0.1059  0.8003  11.00000  0.05    0.12
Q20   1   0.3757  0.2232  0.7333  11.00000  0.05    0.11
;
_shelx_res_checksum     13747
