# Supplementary material for: Elaboration, structural study and validation of a new NASICON-type structure, Na0.72(Cr0.48,Al1.52)(Mo2.77,Al0.23)O12
Source: Acta Crystallogr E Crystallogr Commun. 2018 Feb 28;74(Pt 3):406–9. doi: 10.1107/S2056989018003031 (PMC5947813; doi:10.1107/S2056989018003031)
Supplement: Supplementary file 2 [file e-74-00406-Isup2.hkl]

data_I                                                                          
_shelx_title '  jen18 in R -3 c'                                                
_shelx_refln_list_code          4                                               
_shelx_F_calc_maximum      563.80                                               
_exptl_crystal_F_000      1526.68                                               
_reflns_d_resolution_high  0.7846                                               
                                                                                
loop_                                                                           
 _space_group_symop_operation_xyz                                               
 'x, y, z'                                                                      
 '-y, x-y, z'                                                                   
 'y, x, -z+1/2'                                                                 
 '-x+y, -x, z'                                                                  
 '-x, -x+y, -z+1/2'                                                             
 'x-y, -y, -z+1/2'                                                              
 'x+2/3, y+1/3, z+1/3'                                                          
 '-y+2/3, x-y+1/3, z+1/3'                                                       
 'y+2/3, x+1/3, -z+5/6'                                                         
 '-x+y+2/3, -x+1/3, z+1/3'                                                      
 '-x+2/3, -x+y+1/3, -z+5/6'                                                     
 'x-y+2/3, -y+1/3, -z+5/6'                                                      
 'x+1/3, y+2/3, z+2/3'                                                          
 '-y+1/3, x-y+2/3, z+2/3'                                                       
 'y+1/3, x+2/3, -z+7/6'                                                         
 '-x+y+1/3, -x+2/3, z+2/3'                                                      
 '-x+1/3, -x+y+2/3, -z+7/6'                                                     
 'x-y+1/3, -y+2/3, -z+7/6'                                                      
 '-x, -y, -z'                                                                   
 'y, -x+y, -z'                                                                  
 '-y, -x, z-1/2'                                                                
 'x-y, x, -z'                                                                   
 'x, x-y, z-1/2'                                                                
 '-x+y, y, z-1/2'                                                               
 '-x+2/3, -y+1/3, -z+1/3'                                                       
 'y+2/3, -x+y+1/3, -z+1/3'                                                      
 '-y+2/3, -x+1/3, z-1/6'                                                        
 'x-y+2/3, x+1/3, -z+1/3'                                                       
 'x+2/3, x-y+1/3, z-1/6'                                                        
 '-x+y+2/3, y+1/3, z-1/6'                                                       
 '-x+1/3, -y+2/3, -z+2/3'                                                       
 'y+1/3, -x+y+2/3, -z+2/3'                                                      
 '-y+1/3, -x+2/3, z+1/6'                                                        
 'x-y+1/3, x+2/3, -z+2/3'                                                       
 'x+1/3, x-y+2/3, z+1/6'                                                        
 '-x+y+1/3, y+2/3, z+1/6'                                                       
                                                                                
_cell_length_a     9.2168                                                       
_cell_length_b     9.2168                                                       
_cell_length_c    22.6463                                                       
_cell_angle_alpha  90.000                                                       
_cell_angle_beta   90.000                                                       
_cell_angle_gamma 120.000                                                       
                                                                                
_shelx_F_squared_multiplier     1.000                                           
                                                                                
loop_                                                                           
 _refln_index_h                                                                 
 _refln_index_k                                                                 
 _refln_index_l                                                                 
 _refln_F_squared_calc                                                          
 _refln_F_squared_meas                                                          
 _refln_F_squared_sigma                                                         
 _refln_observed_status                                                         
  -1   2   0        177.89        322.20        12.79 o                         
   0   3   0     182241.38     181329.12      2281.37 o                         
  -2   4   0      36943.48      37308.68       342.66 o                         
  -1   5   0      14947.43      15351.17       158.00 o                         
  -3   6   0      44317.61      44435.89       700.19 o                         
   0   6   0      87542.01      86103.39       775.05 o                         
  -2   7   0       1181.65       1341.44        35.39 o                         
  -4   8   0      24009.17      24722.97       450.84 o                         
  -1   8   0      17584.10      17897.67       197.47 o                         
  -3   9   0          5.80         48.00        36.35 o                         
   0   9   0        900.02       1028.29        40.76 o                         
  -5  10   0        575.49        740.80        40.43 o                         
  -2  10   0         29.19         68.74        37.34 o                         
  -4  11   0      53920.31      53609.46       775.02 o                         
  -2   3   1      94884.83      95150.44       637.99 o                         
  -1   4   1       6882.87       6721.31        89.31 o                         
  -3   5   1      43146.04      42893.54       152.32 o                         
  -5   6   1     113550.78     114752.84       965.30 o                         
  -2   6   1      12775.15      13379.78       170.21 o                         
  -4   7   1          0.40        -20.47        29.89 o                         
  -1   7   1        235.03        343.90        38.10 o                         
  -6   8   1      42324.57      43443.96       520.16 o                         
  -3   8   1      23525.82      24200.41       301.60 o                         
  -8   9   1      41462.87      41518.64       357.84 o                         
  -5   9   1      19709.67      19448.12       221.35 o                         
  -2   9   1         90.36        144.02        29.49 o                         
  -7  10   1        184.41        200.57        32.41 o                         
  -4  10   1       4085.50       4161.33        93.81 o                         
  -1  10   1       9811.01       9704.95       157.70 o                         
  -9  11   1       9504.20       9626.58       131.79 o                         
  -6  11   1      10751.21      10659.47       149.82 o                         
  -3  11   1        767.54        734.36        29.34 o                         
   0   1   2      21795.60      21738.01       206.21 o                         
  -2   2   2      38466.50      39139.92       372.88 o                         
  -1   3   2      11925.67      11759.55        95.87 o                         
  -3   4   2      16706.55      16059.77       107.51 o                         
   0   4   2     144528.84     144356.00      3079.32 o                         
  -5   5   2       8058.03       8271.23       105.58 o                         
  -2   5   2      32805.50      33392.34       296.36 o                         
  -4   6   2       5306.78       5378.95        63.96 o                         
  -1   6   2      26229.72      26177.00       278.35 o                         
  -6   7   2       4478.07       4486.40        69.26 o                         
  -3   7   2      57943.54      58448.17       515.05 o                         
   0   7   2      92424.70      93332.01      1530.98 o                         
  -8   8   2       2062.49       2094.99        74.00 o                         
  -5   8   2       1592.53       1638.43        47.58 o                         
  -2   8   2      21319.84      20794.54       229.19 o                         
  -7   9   2       4964.70       4945.24       101.12 o                         
  -4   9   2      11923.80      12377.95       140.24 o                         
  -1   9   2       9098.90       9208.80       146.85 o                         
  -9  10   2       2193.44       2458.26        61.85 o                         
  -6  10   2       8914.45       8910.58       195.97 o                         
  -3  10   2      26909.74      26749.01       367.67 o                         
   0  10   2      26525.28      26307.82       501.65 o                         
  -8  11   2       6016.05       6100.44       124.10 o                         
  -5  11   2        917.39        993.13        32.28 o                         
  -2  11   2       5207.68       5059.43       151.16 o                         
  -1   2   3     317867.59     332661.66      5819.80 o                         
  -2   4   3       6264.11       5964.29        47.95 o                         
  -4   5   3      57391.15      56961.34       246.97 o                         
  -1   5   3      38427.12      38374.70       417.53 o                         
  -3   6   3       7872.15       7915.45       132.70 o                         
  -5   7   3        168.01        222.53        23.18 o                         
  -2   7   3       2155.79       2146.56        63.77 o                         
  -7   8   3         61.31         88.49        32.47 o                         
  -4   8   3         20.35        103.33        38.51 o                         
  -1   8   3          1.76        179.20        55.31 o                         
  -6   9   3      15378.68      15278.02       157.19 o                         
  -3   9   3      12339.75      12327.16       202.20 o                         
  -8  10   3      15625.53      15584.41       185.04 o                         
  -5  10   3      21143.65      20702.33       225.32 o                         
  -2  10   3      15865.74      15930.30       219.40 o                         
  -7  11   3         22.67        125.12        46.61 o                         
  -4  11   3        510.32        630.20        28.55 o                         
  -1   1   4       5376.06       5403.93        53.48 o                         
   0   2   4      91923.43      90931.14      1067.76 o                         
  -2   3   4      10754.90      10559.46        74.89 o                         
  -4   4   4      99352.38      98633.37       506.25 o                         
  -1   4   4       2867.34       2674.65        39.94 o                         
  -3   5   4      50951.40      51699.85       451.67 o                         
   0   5   4      48252.77      48501.20       863.55 o                         
  -5   6   4      76770.73      76471.80       294.59 o                         
  -2   6   4      15428.45      15617.05       228.27 o                         
  -7   7   4      61376.63      60864.61       347.97 o                         
  -4   7   4      31419.90      31959.79       397.41 o                         
  -1   7   4        176.99        277.28        27.63 o                         
  -6   8   4      44495.25      44472.59       250.15 o                         
  -3   8   4       3850.77       3969.36        80.73 o                         
   0   8   4        778.11        762.10        28.44 o                         
  -8   9   4      13706.32      13729.05       137.69 o                         
  -5   9   4      26773.31      26856.04       416.19 o                         
  -2   9   4      11083.23      11075.65       267.50 o                         
 -10  10   4      14883.87      14827.27       311.81 o                         
  -7  10   4      11814.25      12010.24       152.01 o                         
  -4  10   4       2541.86       2597.37        78.52 o                         
  -1  10   4       8403.41       8685.37       166.99 o                         
  -6  11   4       7419.10       7618.17       130.97 o                         
  -3  11   4       1568.95       1605.55        49.65 o                         
  -1   3   5      21147.77      21165.54       158.04 o                         
  -3   4   5      23459.12      23211.62       108.86 o                         
  -2   5   5      73357.61      72084.73       574.02 o                         
  -4   6   5      25239.01      25188.80       287.01 o                         
  -1   6   5      94683.34      94371.83      1090.16 o                         
  -6   7   5          0.53         44.08        33.94 o                         
  -3   7   5       2106.05       2014.88        57.90 o                         
  -5   8   5      15507.03      15737.44       166.82 o                         
  -2   8   5      46685.21      47182.49       440.16 o                         
  -7   9   5        451.46        448.08        26.19 o                         
  -4   9   5      22711.14      22710.54       392.72 o                         
  -1   9   5      31478.04      31421.85       383.25 o                         
  -9  10   5       9256.99       9207.15       126.79 o                         
  -6  10   5       2052.60       2001.29        59.44 o                         
  -3  10   5        356.16        341.51        33.09 o                         
  -8  11   5       1352.77       1360.93        60.54 o                         
  -5  11   5       9209.64       9547.68       273.28 o                         
   0   0   6     288797.94     296765.06     13395.36 o                         
  -1   2   6     110186.14     111270.12       658.65 o                         
  -3   3   6      72751.91      71063.37      1149.15 o                         
   0   3   6      48534.96      47609.17       280.73 o                         
  -2   4   6      81689.63      81445.82       484.34 o                         
  -4   5   6      18940.02      18886.91       113.05 o                         
  -1   5   6      21037.87      20898.89       176.46 o                         
  -6   6   6        300.80        437.36        65.25 o                         
  -3   6   6       3497.58       3456.55        94.78 o                         
   0   6   6        191.21        184.96        34.61 o                         
  -5   7   6      20363.40      20334.24       182.57 o                         
  -2   7   6      14300.69      14625.54       181.38 o                         
  -7   8   6        365.43        452.74        19.20 o                         
  -4   8   6       2812.97       2939.21        71.29 o                         
  -1   8   6        107.77        152.63        34.99 o                         
  -9   9   6       8792.30       8616.74       166.94 o                         
  -6   9   6      10678.19      10705.38       234.69 o                         
  -3   9   6       7459.10       7128.82       112.84 o                         
   0   9   6      14397.15      14651.45       210.82 o                         
  -8  10   6       5387.15       5330.96        95.49 o                         
  -5  10   6      19670.23      19580.29       201.84 o                         
  -2  10   6       5004.52       5058.85        97.77 o                         
  -7  11   6      16708.80      16708.15       263.98 o                         
  -4  11   6      18245.73      18000.73       243.95 o                         
  -2   3   7       6344.80       6179.48        50.86 o                         
  -1   4   7      44253.61      43930.07       382.39 o                         
  -3   5   7      78300.73      76805.07       633.01 o                         
  -5   6   7     103236.96     101833.60       691.93 o                         
  -2   6   7      19688.47      20000.08       212.47 o                         
  -4   7   7       5740.47       5504.90       113.03 o                         
  -1   7   7        223.99        639.76       180.27 o                         
  -6   8   7      42203.09      42421.97       418.81 o                         
  -3   8   7      11044.17      11222.07       220.10 o                         
  -8   9   7      27567.50      27167.93       265.21 o                         
  -5   9   7      23271.33      22972.67       366.31 o                         
  -2   9   7        875.00        942.74        25.81 o                         
  -7  10   7       1658.37       1667.20        56.15 o                         
  -4  10   7       2224.93       2248.90        84.53 o                         
  -1  10   7       6508.47       6519.72       110.29 o                         
  -6  11   7       9408.67       9711.48       149.57 o                         
  -3  11   7       1271.84       1342.09        53.57 o                         
   0   1   8       6032.16       5924.96        60.72 o                         
  -2   2   8        131.73        134.13        18.49 o                         
  -1   3   8      20521.27      21121.98        94.56 o                         
  -3   4   8      77775.62      77644.70       763.36 o                         
   0   4   8     191937.48     193895.09      1941.43 o                         
  -5   5   8       7328.02       6941.97       109.15 o                         
  -2   5   8        227.32        282.92        14.41 o                         
  -4   6   8        616.76        702.26        34.78 o                         
  -1   6   8      19683.50      19326.23       172.67 o                         
  -6   7   8       9601.22       9467.06       102.85 o                         
  -3   7   8     109158.66     107477.32      1449.31 o                         
   0   7   8     113728.62     115174.11      1880.97 o                         
  -8   8   8      10827.70      10814.53       171.40 o                         
  -5   8   8       4350.24       4421.49        97.24 o                         
  -2   8   8       4356.62       4627.44       228.02 o                         
  -7   9   8         14.83         35.99        43.33 o                         
  -4   9   8       1731.83       1777.01        52.84 o                         
  -1   9   8        319.96        377.92        22.15 o                         
  -9  10   8          1.86         76.68        43.84 o                         
  -6  10   8      17498.60      17600.45       280.16 o                         
  -3  10   8      41214.86      40974.80       850.83 o                         
  -5  11   8         97.77        210.64        53.24 o                         
  -1   2   9     145864.66     145994.23       652.80 o                         
  -2   4   9      51141.28      51289.73       219.53 o                         
  -4   5   9      26034.46      25704.41       148.70 o                         
  -1   5   9      28408.81      28316.90       201.22 o                         
  -3   6   9       3786.67       3719.82        73.01 o                         
  -5   7   9          4.50         66.42        32.06 o                         
  -2   7   9         14.00         45.19        32.25 o                         
  -7   8   9         76.56        435.07        82.03 o                         
  -4   8   9       2648.14       2898.31        74.69 o                         
  -1   8   9        245.73        237.70        26.42 o                         
  -6   9   9      13052.48      12910.04       154.52 o                         
  -3   9   9      14632.06      14625.33       186.14 o                         
  -8  10   9       8405.17       8086.79       120.22 o                         
  -5  10   9      18655.88      17926.18       345.62 o                         
  -2  10   9       9912.80      10213.03       145.23 o                         
  -7  11   9         82.93        269.95        64.20 o                         
  -4  11   9         11.57        108.11        42.87 o                         
  -1   1  10        249.35        262.44        36.35 o                         
   0   2  10       4641.19       4666.66        64.78 o                         
  -2   3  10       2695.18       2888.80        42.16 o                         
  -4   4  10     130012.66     128712.07      1099.00 o                         
  -1   4  10      51721.55      52136.04       260.76 o                         
  -3   5  10       4189.80       4317.11        63.62 o                         
   0   5  10      13215.66      12991.46       185.14 o                         
  -5   6  10      24737.26      24936.75       282.86 o                         
  -2   6  10        247.50        369.29        46.46 o                         
  -7   7  10      80985.25      80526.90       512.81 o                         
  -4   7  10      83325.04      81985.57       873.29 o                         
  -1   7  10       4105.59       4119.60        74.11 o                         
  -6   8  10       7278.08       7076.72       117.91 o                         
  -3   8  10        358.29        299.02        35.45 o                         
   0   8  10       7688.66       7792.47       150.19 o                         
  -8   9  10       1692.99       1695.99        46.81 o                         
  -5   9  10       2007.17       2214.86        83.22 o                         
  -2   9  10        143.90        177.90        33.18 o                         
  -7  10  10      35342.05      35197.20       359.51 o                         
  -4  10  10      11582.21      11714.95       177.11 o                         
  -1  10  10         50.60        109.57        45.89 o                         
  -6  11  10        488.40        497.05        33.30 o                         
  -1   3  11      21073.61      20750.06       154.78 o                         
  -3   4  11      16811.63      16742.54       163.87 o                         
  -2   5  11      45094.80      44642.67       217.82 o                         
  -4   6  11      10538.87      11110.81       267.67 o                         
  -1   6  11      85760.70      86388.05       519.71 o                         
  -6   7  11        125.29        154.40        48.04 o                         
  -3   7  11       1941.68       1939.03        58.15 o                         
  -5   8  11      13708.82      13362.61       183.43 o                         
  -2   8  11      35330.54      34608.62       290.18 o                         
  -7   9  11        156.74        172.44        42.01 o                         
  -4   9  11      17415.19      17369.72       180.61 o                         
  -1   9  11      28061.40      28401.64       370.82 o                         
  -6  10  11       3619.42       3599.30        98.46 o                         
  -3  10  11        699.59        671.05        28.77 o                         
   0   0  12     298543.66     296026.44      1786.49 o                         
  -1   2  12      44403.47      44996.28       234.52 o                         
  -3   3  12      46602.74      47846.55       586.20 o                         
   0   3  12      59639.95      60230.31      1105.52 o                         
  -2   4  12      47194.66      47077.42       189.00 o                         
  -4   5  12       4459.67       4788.19        80.51 o                         
  -1   5  12       4103.52       4256.96        69.00 o                         
  -6   6  12       4065.46       4192.14       104.87 o                         
  -3   6  12       4861.52       4724.64        85.41 o                         
   0   6  12       3449.57       3589.23       130.40 o                         
  -5   7  12       7436.93       7270.97       124.92 o                         
  -2   7  12      10049.62      10017.48       116.88 o                         
  -7   8  12        226.61        341.94        51.91 o                         
  -4   8  12       3383.03       3441.84       132.13 o                         
  -1   8  12        936.35       1101.94        31.47 o                         
  -9   9  12       7684.00       7968.95       168.35 o                         
  -6   9  12       4066.96       4085.37        98.12 o                         
  -3   9  12       6690.70       6695.58       132.62 o                         
   0   9  12       7569.61       7676.30       170.53 o                         
  -8  10  12       3544.84       3645.02       101.47 o                         
  -5  10  12      10917.46      10726.62       181.27 o                         
  -2  10  12       3056.25       3371.45        82.92 o                         
  -2   3  13      28054.32      28075.33       155.64 o                         
  -1   4  13       7676.95       7706.83       101.52 o                         
  -3   5  13      41958.37      42166.18       296.58 o                         
  -5   6  13      60104.34      60286.11       478.71 o                         
  -2   6  13      16084.14      16164.62       264.27 o                         
  -4   7  13         25.17         28.00        38.98 o                         
  -1   7  13          1.33        207.61        52.76 o                         
  -6   8  13      32622.71      32042.78       207.73 o                         
  -3   8  13      10864.08      10840.01       141.39 o                         
  -8   9  13      27004.96      26278.15       280.99 o                         
  -5   9  13      17648.21      17552.06       269.46 o                         
  -2   9  13          7.38        142.42        38.73 o                         
  -7  10  13        117.81         84.11        53.15 o                         
  -4  10  13       1318.40       1411.48        44.45 o                         
   0   1  14        208.42        648.84       204.53 o                         
  -2   2  14      61748.36      61888.11       455.50 o                         
  -1   3  14      31254.14      31550.26       145.85 o                         
  -3   4  14        256.47        310.02        25.79 o                         
   0   4  14      37793.40      37811.33       564.61 o                         
  -5   5  14      20394.54      20212.96       208.72 o                         
  -2   5  14      49854.75      49391.79       399.47 o                         
  -4   6  14      17495.73      17806.74       191.81 o                         
  -1   6  14      42201.98      42252.23       259.07 o                         
  -6   7  14        207.13        284.42        26.19 o                         
  -3   7  14      12131.40      11820.71       141.00 o                         
   0   7  14      37147.23      36350.27       452.60 o                         
  -8   8  14       1070.32        984.79        40.77 o                         
  -5   8  14       7336.53       7176.69       155.18 o                         
  -2   8  14      36029.27      36595.64       234.96 o                         
  -7   9  14      13906.61      14051.88       172.04 o                         
  -4   9  14      25429.62      24982.69       227.55 o                         
  -1   9  14      16388.76      17195.02       188.02 o                         
  -6  10  14       1316.03       1335.26        41.60 o                         
  -3  10  14       6961.28       6792.73       134.29 o                         
  -1   2  15     122803.44     123207.77       485.48 o                         
  -2   4  15       5539.55       6137.32        85.07 o                         
  -4   5  15      23849.73      24004.24       160.63 o                         
  -1   5  15      23333.64      23250.63       196.59 o                         
  -3   6  15       5547.11       5626.71       128.09 o                         
  -5   7  15        547.30        562.69        25.60 o                         
  -2   7  15        311.31        355.52        26.19 o                         
  -7   8  15        145.19        275.62        34.64 o                         
  -4   8  15         27.42         38.48        44.45 o                         
  -1   8  15          8.43         15.95        39.73 o                         
  -6   9  15       8369.38       8750.00       143.23 o                         
  -3   9  15       8430.19       8903.42       191.47 o                         
  -5  10  15      14176.55      13581.63       183.47 o                         
  -1   1  16      18584.35      18839.12       162.12 o                         
   0   2  16       5418.41       5486.55       116.16 o                         
  -2   3  16        585.32        675.22        17.82 o                         
  -4   4  16      85938.51      85641.41       604.11 o                         
  -1   4  16      17635.68      17779.65       153.03 o                         
  -3   5  16       8904.29       8872.01       217.15 o                         
   0   5  16       1080.42       1211.42        74.34 o                         
  -5   6  16       7737.23       7974.22       133.02 o                         
  -2   6  16        171.88        245.65        29.85 o                         
  -7   7  16      67526.56      66322.99       554.00 o                         
  -4   7  16      41554.77      41446.86       366.70 o                         
  -1   7  16       5176.74       5099.46       101.45 o                         
  -6   8  16       9248.29       9120.62       122.22 o                         
  -3   8  16        211.19        368.48        55.62 o                         
   0   8  16       1813.94       1694.33        77.64 o                         
  -5   9  16       4097.94       4191.83       103.55 o                         
  -2   9  16       1403.30       1544.79        45.26 o                         
  -1   3  17      31635.85      31463.28       196.76 o                         
  -3   4  17       1173.64       1252.96        54.56 o                         
  -2   5  17      20076.99      20328.57       156.63 o                         
  -4   6  17       9870.19      10221.94       128.76 o                         
  -1   6  17      47623.50      47708.14       312.34 o                         
  -6   7  17          0.88         44.49        37.61 o                         
  -3   7  17         31.40        123.12        42.73 o                         
  -5   8  17      14641.78      14765.90       177.58 o                         
  -2   8  17      27434.77      27504.84       248.99 o                         
  -7   9  17         13.99        125.71        44.32 o                         
  -4   9  17      11060.05      11065.56       164.30 o                         
   0   0  18     273225.59     274772.22      2338.21 o                         
  -1   2  18       4410.71       4918.52       101.80 o                         
  -3   3  18      73139.93      73035.23       571.37 o                         
   0   3  18      59990.26      60712.11       460.04 o                         
  -2   4  18       9613.63       9863.52       146.38 o                         
  -4   5  18        750.19        809.44        37.82 o                         
  -1   5  18        658.66        664.03        29.98 o                         
  -6   6  18      20013.80      19760.08       242.11 o                         
  -3   6  18      16050.24      15710.31       173.03 o                         
   0   6  18      17571.43      17477.75       231.86 o                         
  -5   7  18        219.62        269.61        37.34 o                         
  -2   7  18         13.52        187.32        46.89 o                         
  -7   8  18       7267.42       7488.93       119.15 o                         
  -4   8  18      11414.15      11147.51       157.53 o                         
  -1   8  18       6566.83       6930.10       115.78 o                         
  -6   9  18        141.59        326.53        66.69 o                         
  -3   9  18          9.99        136.79        53.14 o                         
  -2   3  19      17493.71      17695.18       129.76 o                         
  -1   4  19       5312.69       5535.63        87.98 o                         
  -3   5  19      20688.57      20813.69       166.93 o                         
  -5   6  19      46609.35      45998.19       270.70 o                         
  -2   6  19       9293.25       9090.23       119.58 o                         
  -4   7  19         93.40        217.99        34.96 o                         
  -1   7  19        140.58        202.89        32.40 o                         
  -6   8  19      24149.97      23807.58       202.57 o                         
  -3   8  19       8663.70       8690.34       143.78 o                         
   0   1  20       6539.40       6535.25       175.48 o                         
  -2   2  20       2431.96       2487.56        69.57 o                         
  -1   3  20        375.09        492.95        35.41 o                         
  -3   4  20      12305.93      12402.06       129.35 o                         
   0   4  20      49846.70      48699.02       681.22 o                         
  -5   5  20       2247.11       2385.57        83.89 o                         
  -2   5  20       6147.07       5879.16       110.29 o                         
  -4   6  20        920.75       1041.49        29.34 o                         
  -1   6  20       8780.45       9107.05       127.31 o                         
  -6   7  20       3176.00       3094.32        96.87 o                         
  -3   7  20      34567.78      34353.06       365.07 o                         
   0   7  20      49195.91      48430.80       757.30 o                         
  -5   8  20        110.41         42.16        55.97 o                         
  -2   8  20       5570.42       5348.91       105.79 o                         
  -1   2  21      52799.06      53130.45       224.55 o                         
  -2   4  21      16730.72      16655.09       137.36 o                         
  -4   5  21      14806.46      14455.77       149.15 o                         
  -1   5  21      10379.24      10375.62       127.96 o                         
  -3   6  21       1739.10       1492.18        46.63 o                         
  -5   7  21         44.87         94.14        44.63 o                         
  -2   7  21         67.07        161.80        40.91 o                         
  -4   8  21        907.45        946.32        43.77 o                         
  -1   1  22       4624.84       4581.64        97.12 o                         
   0   2  22      25049.10      25258.86       213.27 o                         
  -2   3  22       8583.29       8769.53       102.27 o                         
  -4   4  22      15390.80      15441.43       227.32 o                         
  -1   4  22        483.36        570.79        39.09 o                         
  -3   5  22      23410.45      22871.39       188.79 o                         
   0   5  22      25615.88      25779.68       449.54 o                         
  -5   6  22      33878.18      34556.61       241.96 o                         
  -2   6  22       9075.06       9263.07       126.67 o                         
  -4   7  22      11334.42      11552.04       168.88 o                         
  -1   7  22        657.77        863.62        45.62 o                         
  -1   3  23       7405.30       7218.06       113.07 o                         
  -3   4  23       4176.31       4230.44        89.04 o                         
  -2   5  23      19123.63      18990.29       206.32 o                         
  -4   6  23       8220.89       8290.16       123.92 o                         
  -1   6  23      31178.09      30651.83       260.46 o                         
  -3   7  23        652.29        907.29        77.24 o                         
   0   0  24      50491.27      50391.77       540.62 o                         
  -1   2  24      16252.17      16109.15       128.68 o                         
  -3   3  24      28007.51      27383.02       293.58 o                         
   0   3  24      26095.68      25748.88       284.09 o                         
  -2   4  24      10083.44       9965.49       117.75 o                         
  -4   5  24       2779.92       2670.35        82.10 o                         
  -1   5  24       2977.82       2983.40        74.90 o                         
  -3   6  24       3351.30       3424.33       102.17 o                         
  -2   3  25       5793.99       6247.10        95.99 o                         
  -1   4  25       5289.18       5400.45       103.83 o                         
  -3   5  25      18917.41      19537.52       194.39 o                         
   0   1  26       3637.87       3490.54        98.26 o                         
  -2   2  26        913.51        958.92        31.86 o                         
  -1   3  26         76.04        132.88        34.59 o                         
  -3   4  26      10502.28      10413.84       144.29 o                         
   0   4  26      38233.95      38189.11       385.78 o                         
  -2   5  26       1575.54       1585.55        43.38 o                         
  -1   2  27      30280.42      30498.07       189.32 o                         
  -2   4  27      11354.08      10718.39       130.70 o                         
  -1   1  28       5647.79       5641.38       124.58 o                         
   0   2  28        196.30        170.43        68.09 o                         
                                                                                
